# Supplementary material for: Toward precision prescribing for methadone: Determinants of methadone deposition
Source: PLoS One. 2020 Apr 17;15(4):e0231467. doi: 10.1371/journal.pone.0231467 (PMC7164646; doi:10.1371/journal.pone.0231467)
Supplement: S2 File — This file contains the data supporting the work described in the manuscript. (XLSX) [file pone.0231467.s002.xlsx]

## Sheet: model_vars_97ptwithdrugname
pid	study_site	age	ethnicity	race	sex	bmi	infection_status	fibroscan_median_kpa	fibroscan_median_dbm	tobacco_use	daily_tobacc	alcohol30days	alcohol_freq	alcohol_quantity	substance_use	substance_use_types	ast_result	alt_results	alp_results	tbili_results	platelet_results	cd4_results	hiv_rna_results	hcv_rna_results	cows_rest_pulse	cows_sweating	cows_restlessness	cows_pupils	cows_aches	cows_nasal_tears	cows_gi	cows_tremor	cows_yawning	cows_anxiety_irritable	cows_gooseflesh	ooa_tired	ooa_speech	ooa_constipation	ooa_breathing	ooa_sweat	ooa_nausea	ooa_vomit	ooa_tremor	ooa_resp_rate	ooa_pin_pupils	ooa_nodding	steatosis_level	fibro_level	fibro_group
1	3	54	1	3	1	27.8913	3	4.5	337	0	1	1	3	3	1	1	17	15	115	0.2	310	NA	NA	NA	1	0	0	0	0	0	0	0	0	0	0	0	0	1	0	0	0	0	0	0	1	0	S3	F0-F2	Mild-to-Moderate
2	3	63	1	3	1	25.7243	1	6.2	260	0	1	2	NA	NA	0	NA	25	17	108	0.4	270	NA	NA	934230	0	0	0	0	0	0	0	0	0	0	0	0	0	0	0	0	0	0	0	0	1	1	S1	F0-F2	Mild-to-Moderate
3	3	49	1	3	1	31.9269	3	5.3	338	0	1	2	NA	NA	1	1	22	11	86	0.5	232	NA	NA	NA	0	0	0	0	0	0	0	0	0	0	0	0	0	0	0	0	0	0	0	0	1	0	S3	F0-F2	Mild-to-Moderate
4	2	53	1	3	0	35.2361	3	6.7	295	0	1	2	NA	NA	0	NA	28	22	78	NA	209	NA	NA	NA	0	0	0	0	0	0	0	0	0	0	0	0	0	0	0	0	0	0	0	0	1	0	S3	F0-F2	Mild-to-Moderate
5	3	48	0	5	1	21.6158	1	6	237	0	1	2	NA	NA	1	1	52	59	100	0.3	438	NA	NA	685690	0	0	0	0	0	0	0	0	0	0	0	3	1	0	1	0	0	0	1	0	1	0	S0	F0-F2	Mild-to-Moderate
6	3	53	1	3	0	30.1793	3	5.3	281	0	1	2	NA	NA	1	1	18	18	169	0.2	288	NA	NA	NA	0	0	0	0	0	0	0	0	0	0	0	1	0	1	0	4	1	0	0	0	1	0	S3	F0-F2	Mild-to-Moderate
7	3	54	1	3	1	19.788	3	8.8	206	0	1	2	NA	NA	0	NA	21	10	71	0.8	402	NA	NA	NA	0	0	0	0	0	0	0	0	0	0	0	1	0	0	0	0	0	0	0	0	1	1	S0	F0-F2	Mild-to-Moderate
8	3	53	0	5	0	38.6127	3	5.8	221	0	1	2	NA	NA	0	NA	25	22	127	0.4	349	NA	NA	NA	1	0	0	0	0	0	0	2	0	0	0	0	0	0	0	0	0	0	0	0	1	0	S0	F0-F2	Mild-to-Moderate
9	3	46	1	3	1	30.5541	1	24	305	0	1	2	NA	NA	1	2	52	29	157	0.8	232	NA	NA	459880	0	0	0	0	0	0	0	0	0	0	0	1	0	0	0	1	1	0	0	0	1	0	S3	>F2	Advanced
10	3	66	1	3	0	20.3691	3	4	255	0	1	1	6	0	0	NA	24	9	99	14	214	NA	NA	NA	0	0	0	0	0	0	0	0	0	0	0	0	0	1	1	0	1	0	0	0	1	0	S1	F0-F2	Mild-to-Moderate
11	3	45	1	3	0	23.8852	3	4.5	209	0	1	2	NA	NA	1	1	20	19	81	0.3	251	NA	NA	NA	0	0	0	0	0	0	0	0	0	0	0	1	0	3	2	3	0	0	0	0	1	2	S0	F0-F2	Mild-to-Moderate
12	3	40	1	4	1	24.4097	3	4.9	267	0	1	2	NA	NA	1	1	16	12	88	0.4	257	NA	NA	NA	0	0	0	0	0	0	0	0	0	0	0	0	0	0	0	0	0	0	0	0	0	0	S1	F0-F2	Mild-to-Moderate
13	3	57	0	4	1	37.9707	1	59.3	365	0	1	2	NA	NA	0	NA	94	69	142	1.6	131	NA	NA	1740000	0	0	0	0	0	0	0	0	0	0	0	0	0	0	0	0	0	0	0	0	0	0	S3	>F2	Advanced
14	3	58	1	3	1	29.9746	1	9.5	258	0	1	2	NA	NA	0	NA	45	37	114	0.8	229	NA	NA	6005630	0	0	0	0	0	0	0	0	0	0	0	0	2	1	3	3	0	0	0	0	1	0	S1	>F2	Advanced
15	3	59	0	3	1	29.8341	1	16.9	226	0	1	2	NA	NA	0	NA	61	44	100	0.6	132	NA	NA	2950000	0	0	0	0	0	0	0	0	0	0	0	0	0	0	0	0	0	0	0	0	0	0	S0	>F2	Advanced
16	2	57	1	3	0	29.3724	3	12.1	252	0	2	1	6	0	1	1	16	15	137	0.3	354	NA	NA	NA	0	0	0	0	0	0	0	0	0	0	0	1	2	0	2	1	0	0	0	0	1	0	S1	>F2	Advanced
17	3	59	1	3	1	26.1497	1	6.8	179	0	1	1	3	1	0	NA	30	27	70	0.3	277	NA	NA	1200000	0	0	0	0	0	0	0	0	0	0	0	0	0	0	0	0	0	0	0	0	0	0	S0	F0-F2	Mild-to-Moderate
18	2	32	1	4	0	23.7747	3	5.1	213	0	1	2	NA	NA	1	1	17	12	40	0.9	323	NA	NA	NA	0	0	0	0	0	0	0	0	0	0	0	2	0	2	2	3	1	0	0	0	1	0	S0	F0-F2	Mild-to-Moderate
19	3	66	1	3	1	22.8116	1	7.5	215	1	NA	2	NA	NA	1	0	44	21	80	0.8	254	NA	NA	1400000	0	0	0	0	0	0	0	0	0	0	0	0	0	0	0	0	0	0	0	0	0	0	S0	F0-F2	Mild-to-Moderate
20	3	44	1	3	0	37.9258	1	4.9	232	0	1	2	NA	NA	0	NA	71	75	163	0.3	212	NA	NA	1500000	0	0	0	0	0	0	0	0	0	0	0	0	0	0	0	0	0	0	0	0	0	0	S0	F0-F2	Mild-to-Moderate
21	3	27	1	4	0	18.8928	3	6.7	100	0	1	2	NA	NA	0	NA	21	23	44	0.3	343	NA	NA	NA	0	0	0	0	0	0	0	0	0	0	0	0	0	0	0	0	0	0	0	0	0	0	S0	F0-F2	Mild-to-Moderate
22	3	39	0	4	1	20.6689	3	15.6	171	0	1	2	NA	NA	1	0	31	31	110	0.4	218	NA	NA	NA	0	0	0	0	0	0	0	0	0	0	0	0	0	0	0	0	0	0	0	0	0	0	S0	>F2	Advanced
23	3	62	1	3	1	29.8341	3	8.8	243	0	1	2	NA	NA	1	1	23	18	91	0.4	273	NA	NA	NA	0	0	0	0	0	0	0	0	0	0	0	0	0	0	0	0	0	0	0	0	0	0	S0	F0-F2	Mild-to-Moderate
24	2	47	1	4	1	23.0347	2	5	212	0	1	2	NA	NA	1	1	20	10	117	0.3	254	510	9290	12885000	0	0	0	0	0	0	0	0	0	0	0	0	0	0	0	0	0	0	0	0	0	0	S0	F0-F2	Mild-to-Moderate
25	2	59	1	3	0	33.1972	1	14.6	299	0	1	2	NA	NA	1	2	79	74	136	0.2	267	NA	NA	Ab + - Undetectable Viral Load	1	0	0	0	0	0	0	0	0	0	0	2	0	0	0	1	0	0	0	0	1	0	S3	>F2	Advanced
26	2	60	1	3	0	32.4848	3	6.8	264	0	1	1	5	0	0	NA	23	19	130	0.3	183	NA	NA	NA	0	0	0	0	0	0	0	0	0	0	0	1	0	3	0	0	0	0	0	0	1	1	S1	F0-F2	Mild-to-Moderate
27	3	54	1	3	0	35.5406	3	6.8	323	0	1	2	NA	NA	1	1	18	13	116	<0.2	360	NA	NA	NA	0	0	0	0	0	0	0	0	0	0	0	0	0	1	1	2	0	0	0	0	1	0	S3	F0-F2	Mild-to-Moderate
28	2	37	1	4	0	36.0425	3	12.1	297	0	1	2	NA	NA	0	NA	20	17	74	0.3	200	NA	NA	NA	0	0	0	0	0	0	0	0	0	0	0	4	1	4	3	4	0	0	0	0	1	1	S3	>F2	Advanced
29	3	49	1	3	1	21.7972	3	15.7	240	0	1	1	5	0	1	1	27	34	67	0.2	168	NA	NA	NA	0	0	0	0	0	0	0	0	0	0	0	3	0	0	0	0	0	0	0	0	1	2	S0	>F2	Advanced
30	3	61	1	3	0	26.8507	1	10.2	228	0	1	2	NA	NA	1	1	26	28	71	0.4	257	NA	NA	7541430	1	1	0	0	2	0	0	0	0	0	0	NA	NA	NA	NA	NA	NA	NA	NA	0	0	0	S0	>F2	Advanced
31	2	61	1	3	1	28.5654	3	4.3	257	0	1	2	NA	NA	1	1	22	14	80	<0.2	589	NA	NA	NA	0	0	0	0	0	0	0	0	0	0	0	NA	NA	NA	NA	NA	NA	NA	NA	NA	NA	NA	S1	F0-F2	Mild-to-Moderate
32	3	61	1	3	0	26.6028	3	7	298	0	1	2	NA	NA	0	NA	13	10	114	0.2	326	NA	NA	NA	0	0	0	0	0	0	0	0	0	0	0	NA	NA	NA	NA	NA	NA	NA	NA	NA	NA	NA	S3	F0-F2	Mild-to-Moderate
33	3	68	1	3	1	25.0647	1	11.8	306	0	1	2	NA	NA	0	NA	78	61	110	0.7	226	NA	NA	1700290	0	0	0	0	0	0	0	0	0	0	0	NA	NA	NA	NA	NA	NA	NA	NA	NA	NA	NA	S3	>F2	Advanced
34	2	58	1	3	0	33.5243	3	8.8	307	0	1	2	NA	NA	0	NA	18	13	140	<0.2	236	NA	NA	NA	1	0	0	0	0	0	0	0	0	0	0	NA	NA	NA	NA	NA	NA	NA	NA	NA	NA	NA	S3	F0-F2	Mild-to-Moderate
35	3	64	1	3	1	29.0496	2	5	287	0	1	2	NA	NA	1	1	19	13	65	0.5	202	253	undetectable	1340000	0	0	0	0	0	0	2	0	0	0	0	NA	NA	NA	NA	NA	NA	NA	NA	NA	NA	NA	S3	F0-F2	Mild-to-Moderate
36	2	48	1	3	0	28.5281	3	5.7	246	0	1	2	NA	NA	1	1	23	17	79	<0.2	301	NA	NA	NA	0	0	0	0	0	0	0	0	0	0	0	NA	NA	NA	NA	NA	NA	NA	NA	NA	NA	NA	S0	F0-F2	Mild-to-Moderate
38	4	41	0	3	0	20.8031	2	75	400	0	1	2	NA	NA	1	0	53	74	122	<0.2	234	169	3090	9178970	1	1	0	0	0	0	0	0	0	0	0	0	0	0	0	0	0	0	0	0	1	0	S3	>F2	Advanced
39	4	53	1	3	1	31.5633	1	6.1	232	0	1	2	NA	NA	0	NA	33	21	142	0.6	288	NA	NA	101830	1	0	0	0	0	0	0	0	0	0	0	1	0	0	3	0	0	0	0	0	1	1	S0	F0-F2	Mild-to-Moderate
40	4	43	1	3	0	29.8565	1	5.5	281	0	2	1	5	0	0	NA	52	36	65	0.5	270	NA	NA	816040	0	0	0	0	0	0	0	0	0	1	0	0	1	0	0	0	0	0	0	0	1	0	S3	F0-F2	Mild-to-Moderate
41	4	67	1	3	1	31.133	3	33.4	353	0	1	1	5	2	0	NA	24	15	83	0.3	98	NA	NA	NA	0	0	0	0	0	0	0	0	0	1	0	0	0	0	0	0	0	0	0	0	1	0	S3	>F2	Advanced
42	4	41	0	0	1	27.2452	1	17.6	332	0	1	2	NA	NA	1	0	83	73	106	0.7	108	NA	NA	10324000	0	0	0	0	0	0	0	0	0	0	0	0	0	0	0	0	NA	0	0	0	1	0	S3	>F2	Advanced
43	4	50	0	3	1	23.8567	1	6.1	149	0	1	2	NA	NA	0	NA	34	36	113	0.6	210	NA	NA	10230000	0	0	0	0	0	0	0	0	0	0	0	0	0	0	0	0	0	0	0	0	1	0	S0	F0-F2	Mild-to-Moderate
45	4	60	0	4	0	32.2798	1	33.8	236	0	1	2	NA	NA	0	NA	31	16	101	0.5	145	NA	NA	160	0	0	1	0	0	0	0	0	0	0	0	2	0	0	0	2	1	0	0	0	1	0	S0	>F2	Advanced
46	4	62	1	3	1	20.7988	3	3.4	222	0	1	1	3	2	1	1	27	18	61	0.8	148	NA	NA	NA	0	0	0	0	0	0	0	0	0	0	0	3	1	2	1	0	0	0	0	0	1	0	S0	F0-F2	Mild-to-Moderate
47	4	67	0	4	1	21.7407	1	9.2	275	1	NA	2	NA	NA	0	NA	36	27	87	0.5	170	NA	NA	8940000	1	0	0	0	0	0	0	0	0	0	0	1	0	0	0	0	0	0	0	0	1	0	S2	F0-F2	Mild-to-Moderate
48	4	57	0	1	0	20.0618	3	5.6	212	0	1	2	NA	NA	0	NA	21	16	91	0.3	166	NA	NA	NA	1	0	0	0	0	0	0	0	0	0	0	4	1	0	0	0	0	0	0	0	1	0	S0	F0-F2	Mild-to-Moderate
50	5	63	1	3	0	30.9862	3	0	0	0	1	1	6	1	0	NA	16	12	138	<0.2	271	NA	NA	NA	0	0	0	0	0	0	0	0	0	0	0	2	0	3	0	0	0	0	0	0	1	0	S0	F0-F2	Mild-to-Moderate
51	5	63	1	3	1	21.1417	1	6.8	200	0	2	2	NA	NA	1	1	33	22	142	0.2	159	NA	NA	20594000	0	0	0	0	0	0	0	0	0	0	0	0	0	0	0	0	0	0	0	0	1	0	S0	F0-F2	Mild-to-Moderate
52	5	67	1	3	1	20.6396	1	6.9	179	0	2	1	2	0	1	1	49	38	111	0.5	170	NA	NA	464940	0	0	0	0	0	0	0	0	0	0	0	0	0	0	0	0	0	0	0	0	1	0	S0	F0-F2	Mild-to-Moderate
53	5	68	1	3	1	28.055	1	14.4	241	0	1	2	NA	NA	0	NA	41	26	96	0.4	125	NA	NA	1199150	1	0	0	0	0	0	0	0	0	0	0	3	3	2	1	0	0	0	0	0	1	1	S0	>F2	Advanced
54	5	59	1	3	1	21.0195	1	75	235	0	1	1	3	2	1	1	109	40	273	2.4	79	NA	NA	1958000	1	0	1	0	0	0	1	0	0	1	0	3	1	4	NA	1	3	1	0	0	1	1	S0	>F2	Advanced
55	5	65	1	3	0	38.7886	3	7.8	316	0	1	2	NA	NA	0	NA	16	13	86	<0.2	322	NA	NA	NA	0	0	0	0	0	0	0	0	0	0	0	2	0	0	1	0	0	0	0	0	1	0	S3	F0-F2	Mild-to-Moderate
56	5	49	1	4	0	22.8603	2	3	366	0	1	2	NA	NA	1	1	34	23	54	0.3	163	230	64660	651270	0	0	0	0	1	0	0	0	0	0	0	0	0	1	0	3	1	1	1	0	0	0	S3	F0-F2	Mild-to-Moderate
57	5	60	0	6	0	30.8539	1	4.9	338	1	NA	2	NA	NA	0	NA	20	18	107	0.3	217	NA	NA	undetectable	0	0	0	0	1	0	0	0	0	0	0	3	0	3	1	2	2	0	0	0	0	0	S3	F0-F2	Mild-to-Moderate
58	5	35	1	3	0	39.8625	3	4.4	243	1	NA	2	NA	NA	1	1	13	8	124	0.4	344	NA	NA	NA	0	0	0	0	0	0	0	0	0	0	0	0	0	0	0	1	0	0	0	0	0	0	S0	F0-F2	Mild-to-Moderate
59	5	29	0	6	1	25.9389	3	9.7	322	0	1	1	6	4	1	1	17	17	71	<0.2	196	NA	NA	NA	0	0	0	0	2	0	1	0	0	0	0	3	0	4	0	4	0	0	1	0	1	0	S3	F0-F2	Mild-to-Moderate
60	5	38	0	6	1	32.075	3	3.3	170	1	NA	2	NA	NA	0	NA	39	31	91	0.3	272	NA	NA	NA	0	0	0	0	0	0	0	0	0	0	0	0	0	0	0	0	0	0	0	0	1	0	S0	F0-F2	Mild-to-Moderate
61	5	56	0	6	0	35.4245	3	5.2	249	0	1	2	NA	NA	0	NA	20	20	106	<0.2	285	NA	NA	NA	0	0	0	0	0	0	0	0	0	0	0	1	1	3	3	3	1	0	0	0	1	0	S1	F0-F2	Mild-to-Moderate
62	3	48	0	3	1	30.3415	3	5.9	231	0	1	1	5	1	1	1	27	18	78	<0.2	196	NA	NA	NA	0	0	0	0	1	0	0	0	0	0	0	2	1	3	3	1	0	0	0	0	0	0	S0	F0-F2	Mild-to-Moderate
63	3	67	1	3	1	22.5941	3	3.3	207	0	1	2	NA	NA	1	1	19	7	63	0.3	311	NA	NA	NA	0	0	0	0	0	0	0	0	0	0	0	0	0	1	2	1	0	0	0	0	0	0	S0	F0-F2	Mild-to-Moderate
64	3	48	1	3	1	24.9586	3	3.1	154	0	1	1	2	2	1	1	25	24	59	0.3	324	NA	NA	NA	0	0	0	0	0	0	0	0	0	0	0	1	0	0	1	1	0	0	0	0	0	0	S0	F0-F2	Mild-to-Moderate
65	3	55	1	3	0	20.1733	3	4.6	192	0	1	1	3	1	1	1	21	21	78	<0.2	235	NA	NA	NA	0	0	0	0	0	0	0	0	0	0	0	0	0	1	0	1	0	0	0	0	0	0	S0	F0-F2	Mild-to-Moderate
67	2	62	0	4	1	23.6724	2	11.8	274	0	1	1	6	1	0	NA	28	17	136	1.4	151	619	undetectable	2737200	0	0	0	0	0	0	0	0	0	0	0	2	0	2	2	1	0	0	0	0	0	0	S2	>F2	Advanced
68	3	52	1	3	1	23.5651	3	4.1	133	0	1	1	2	1	1	1	29	23	100	0.2	180	NA	NA	NA	0	0	0	0	0	0	0	0	0	0	0	2	0	1	2	2	0	0	2	0	0	0	S0	F0-F2	Mild-to-Moderate
69	2	48	1	3	1	30.4066	3	4.7	400	0	1	1	0	4	1	1	16	15	126	<0.2	233	NA	NA	NA	0	0	0	0	0	0	0	0	0	0	0	1	0	0	0	3	3	3	3	0	0	0	S3	F0-F2	Mild-to-Moderate
70	2	56	1	3	1	29.0496	1	3.5	111	1	NA	2	NA	NA	0	NA	20	23	91	<0.2	240	NA	NA	3012150	0	0	0	0	2	0	0	0	0	0	0	3	0	3	3	3	0	0	3	0	0	0	S0	F0-F2	Mild-to-Moderate
71	2	59	1	3	1	21.9354	2	14.4	195	0	1	2	NA	NA	1	1	46	28	89	1	106	182	110	3403580	0	0	0	0	0	0	0	0	0	0	0	0	0	0	0	0	0	0	0	0	0	0	S0	>F2	Advanced
72	3	60	0	4	0	36.0425	1	3.9	100	0	2	2	NA	NA	1	0	46	39	104	0.3	264	NA	NA	4231990	0	0	0	0	2	0	0	0	0	0	0	2	2	3	2	4	0	0	2	0	0	0	S0	F0-F2	Mild-to-Moderate
73	3	58	1	0	0	25.8219	1	25.4	243	0	1	2	NA	NA	0	NA	143	67	129	0.6	98	NA	NA	2418000	0	0	0	0	2	0	0	0	0	0	0	0	1	0	2	2	0	0	0	0	0	0	S0	>F2	Advanced
74	3	66	1	3	1	22.444	1	17.6	172	0	1	2	NA	NA	1	1	41	29	90	0.5	140	NA	NA	4370260	0	0	0	0	1	0	0	0	0	0	0	0	0	1	0	0	0	0	0	0	0	0	S0	>F2	Advanced
75	2	67	1	3	1	21.5581	1	6.1	182	1	NA	1	5	0	1	1	47	33	121	0.5	188	NA	NA	2935100	0	0	0	0	0	0	0	0	0	0	0	1	0	0	0	0	0	0	0	0	0	0	S0	F0-F2	Mild-to-Moderate
76	3	68	1	3	1	25.6302	1	13.2	190	0	1	1	2	0	1	1	20	24	85	0.4	201	NA	NA	1416390	0	0	0	0	2	0	1	0	0	0	0	2	1	3	2	2	3	1	0	0	0	0	S0	>F2	Advanced
77	3	60	1	5	1	19.1349	2	8.9	230	0	1	2	NA	NA	1	1	38	36	94	<0.2	239	818	12300	558000	0	0	0	0	0	0	0	0	0	0	0	2	0	0	0	0	0	0	0	0	0	0	S0	F0-F2	Mild-to-Moderate
78	3	52	0	4	0	23.1702	3	4.3	191	0	1	2	NA	NA	0	NA	20	13	69	0.4	401	NA	NA	NA	0	0	0	0	0	0	0	0	0	0	0	3	0	0	0	1	0	0	0	0	0	0	S0	F0-F2	Mild-to-Moderate
79	3	65	1	3	1	19.9964	2	20.7	140	1	NA	2	NA	NA	0	NA	43	31	99	0.5	152	512	undetectable	5416450	0	0	0	0	0	0	0	0	0	0	0	0	0	0	0	0	0	0	0	0	0	0	S0	>F2	Advanced
80	3	55	0	4	1	23.0103	1	5.5	233	0	1	1	3	1	1	1	81	94	137	NA	140	NA	NA	300236	0	0	0	0	0	0	0	0	0	0	0	0	0	0	0	0	0	0	0	0	0	0	S0	F0-F2	Mild-to-Moderate
81	2	59	1	3	1	21.8073	1	7.9	190	1	NA	2	NA	NA	1	1	34	31	131	0.4	232	NA	NA	47280	0	0	0	0	0	0	0	0	0	0	0	0	0	0	0	0	0	0	0	0	0	0	S0	F0-F2	Mild-to-Moderate
82	3	63	0	4	0	25.4207	2	21.1	235	1	NA	2	NA	NA	0	NA	39	23	183	0.3	197	465	60	186450	0	0	0	0	0	0	0	0	0	0	0	0	0	0	0	0	0	0	0	0	0	0	S0	>F2	Advanced
83	3	46	0	4	1	21.4763	1	4.2	219	1	NA	2	NA	NA	1	1	55	77	95	0.3	241	NA	NA	685690	0	0	0	0	0	0	0	0	0	0	0	0	0	0	0	0	0	0	0	0	0	0	S0	F0-F2	Mild-to-Moderate
85	3	42	0	4	1	27.9765	1	20	266	0	2	2	NA	NA	0	NA	95	49	81	0.2	160	NA	NA	5433300	0	0	0	0	0	0	0	0	0	0	0	0	0	0	0	0	0	0	0	0	0	0	S1	>F2	Advanced
86	3	62	1	3	1	23.7076	2	8.1	196	1	NA	2	NA	NA	0	NA	138	64	138	0.3	156	526	30	25378000	0	0	0	0	0	0	0	0	0	0	0	0	0	0	0	0	0	0	0	0	0	0	S0	F0-F2	Mild-to-Moderate
87	3	48	1	3	0	22.0448	3	6.3	255	1	NA	2	NA	NA	0	NA	15	12	55	0.5	223	NA	NA	NA	0	0	0	0	0	0	0	0	0	0	0	0	0	0	0	0	0	0	0	0	0	0	S1	F0-F2	Mild-to-Moderate
88	3	54	1	4	1	25.3811	1	11.4	315	0	2	2	NA	NA	0	NA	54	52	116	0.6	189	NA	NA	2190000	0	0	0	0	0	0	0	0	0	0	0	0	0	0	0	0	0	0	0	0	0	0	S3	>F2	Advanced
89	2	48	0	4	0	22.6529	1	3.3	180	1	NA	2	NA	NA	0	NA	25	15	92	0.1	273	NA	NA	4500000	0	0	0	0	0	0	0	0	0	0	0	0	0	0	0	0	0	0	0	0	0	0	S0	F0-F2	Mild-to-Moderate
90	2	48	1	4	0	23.3855	1	3.8	262	0	1	2	NA	NA	0	NA	45	57	57	0.3	297	NA	NA	74460	0	0	0	0	0	0	0	0	0	0	0	0	0	0	0	0	0	0	0	0	0	0	S1	F0-F2	Mild-to-Moderate
91	2	56	0	4	1	17.9899	1	10.5	313	1	NA	2	NA	NA	0	NA	102	53	115	1.3	284	NA	NA	460000	0	0	0	0	0	0	0	0	0	0	0	0	0	0	NA	0	0	0	0	0	0	0	S3	>F2	Advanced
92	3	50	0	4	1	17.1531	2	5	179	0	1	2	NA	NA	1	1	17	6	107	<0.2	465	232	6480	762170	0	0	0	0	0	0	0	0	0	0	0	0	0	0	0	0	0	0	0	0	0	0	S0	F0-F2	Mild-to-Moderate
93	4	29	0	4	1	22.7077	1	4.4	156	1	NA	2	NA	NA	0	NA	73	57	76	<0.2	211	NA	NA	2248570	0	1	0	0	0	0	0	2	0	0	0	0	0	0	0	0	0	0	0	0	0	0	S0	F0-F2	Mild-to-Moderate
94	8	50	0	4	0	21.9247	2	7.9	220	1	NA	2	NA	NA	0	NA	36	35	114	0.5	297	240	1990	1800000	0	0	0	0	0	0	0	0	0	0	0	0	0	0	0	0	0	0	0	0	0	0	S0	F0-F2	Mild-to-Moderate
95	8	48	0	4	0	24.2738	2	8.7	217	1	NA	2	NA	NA	0	NA	53	37	99	0.6	297	644	undetectable	12600000	0	0	0	0	0	0	0	0	0	0	0	0	0	0	0	0	0	0	0	0	0	0	S0	F0-F2	Mild-to-Moderate
96	8	61	0	4	0	22.4627	2	6.3	226	1	NA	2	NA	NA	0	NA	34	23	109	<0.2	276	293	undetectable	1648050	0	0	0	0	0	0	0	0	0	0	0	0	0	0	0	0	0	0	0	0	0	0	S0	F0-F2	Mild-to-Moderate
97	6	62	1	3	0	29.5984	2	28.1	387	0	2	2	NA	NA	0	NA	52	48	118	0.7	269	744	undetectable	40630	0	0	0	0	0	0	0	0	0	0	0	0	0	0	0	0	0	0	0	0	0	0	S3	>F2	Advanced
98	6	64	1	3	1	25.9389	2	4.7	227	1	NA	2	NA	NA	0	NA	33	34	136	0.3	120	344	undetectable	134820	0	0	0	0	0	0	0	0	0	0	0	0	0	0	0	0	0	0	0	0	0	0	S0	F0-F2	Mild-to-Moderate
99	6	42	0	4	0	22.3945	2	10.2	217	0	1	2	NA	NA	1	1	49	27	129	0.4	227	184	3830	2900000	0	0	0	0	0	0	0	0	0	0	0	0	NA	0	NA	0	0	0	0	0	0	0	S0	F0-F2	Mild-to-Moderate
100	6	67	1	3	1	20.9185	2	9.9	235	1	NA	2	NA	NA	0	NA	21	12	77	0.4	84	210	undetectable	3500000	0	0	0	0	0	0	0	0	0	0	0	0	0	0	0	0	0	0	0	0	0	0	S0	F0-F2	Mild-to-Moderate
101	6	60	1	3	1	24.5453	2	6	203	0	1	2	NA	NA	1	1	33	20	57	0.4	204	1199	undetectable	359980	0	0	0	0	0	0	0	0	0	0	0	0	0	0	0	0	0	0	0	0	0	0	S0	F0-F2	Mild-to-Moderate
102	5	54	1	4	0	22.9169	1	9.2	243	0	2	2	NA	NA	0	NA	45	50	57	0.9	144	NA	NA	2079230	NA	NA	NA	NA	NA	NA	NA	NA	NA	NA	NA	NA	NA	NA	NA	NA	NA	NA	NA	NA	NA	NA	S0	F0-F2	Mild-to-Moderate
[truncated: 51 more columns]

## Sheet: all paper-related
pid	study_site	age	ethnicity	race	race_2level	sex	bmi	infection_status	fibroscan_median_kpa	fibroscan_median_dbm	ast_result	alt_results	alp_results	tbili_results	platelet_results	FIB4	APRI	cd4_results	hiv_rna_results	hcv_rna_results	cows_rest_pulse	cows_sweating	cows_restlessness	cows_pupils	cows_aches	cows_nasal_tears	cows_gi	cows_tremor	cows_yawning	cows_anxiety_irritable	cows_gooseflesh	ooa_tired	ooa_speech	ooa_constipation	ooa_breathing	ooa_sweat	ooa_nausea	ooa_vomit	ooa_tremor	ooa_resp_rate	ooa_pin_pupils	ooa_nodding	steatosis_level	fibro_level	fibro_group	dose_mg	dose_mg/2	base_dose_mg	R_EDDP
1	3	54	Non-Hispanic or Latino	Black or African American	Black or African American	Male	27.8913	Uninfected	4.5	337	17	15	115	0.2	310	0.764602	0.0548387	NA	NA	NA	1	0	0	0	0	0	0	0	0	0	0	0	0	1	0	0	0	0	0	0	1	0	S3	F0-F2	Mild-to-Moderate	100	50	44.725	28.46
2	3	63	Non-Hispanic or Latino	Black or African American	Black or African American	Male	25.7243	HCV-mono infected	6.2	260	25	17	108	0.4	270	1.41479	0.0925926	NA	NA	934230	0	0	0	0	0	0	0	0	0	0	0	0	0	0	0	0	0	0	0	0	1	1	S1	F0-F2	Mild-to-Moderate	20	10	8.945	3.09
3	3	49	Non-Hispanic or Latino	Black or African American	Black or African American	Male	31.9269	Uninfected	5.3	338	22	11	86	0.5	232	1.40099	0.0948276	NA	NA	NA	0	0	0	0	0	0	0	0	0	0	0	0	0	0	0	0	0	0	0	0	1	0	S3	F0-F2	Mild-to-Moderate	90	45	40.2525	15.14
4	2	53	Non-Hispanic or Latino	Black or African American	Black or African American	Female	35.2361	Uninfected	6.7	295	28	22	78	NA	209	1.51383	0.133971	NA	NA	NA	0	0	0	0	0	0	0	0	0	0	0	0	0	0	0	0	0	0	0	0	1	0	S3	F0-F2	Mild-to-Moderate	80	40	35.78	13.43
5	3	48	Hispanic or Latino	More Than One Race	Other races	Male	21.6158	HCV-mono infected	6	237	52	59	100	0.3	438	0.741898	0.118721	NA	NA	685690	0	0	0	0	0	0	0	0	0	0	0	3	1	0	1	0	0	0	1	0	1	0	S0	F0-F2	Mild-to-Moderate	190	95	84.9775	22.28
6	3	53	Non-Hispanic or Latino	Black or African American	Black or African American	Female	30.1793	Uninfected	5.3	281	18	18	169	0.2	288	0.780764	0.0625	NA	NA	NA	0	0	0	0	0	0	0	0	0	0	0	1	0	1	0	4	1	0	0	0	1	0	S3	F0-F2	Mild-to-Moderate	40	20	17.89	13.11
7	3	54	Non-Hispanic or Latino	Black or African American	Black or African American	Male	19.788	Uninfected	8.8	206	21	10	71	0.8	402	0.892045	0.0522388	NA	NA	NA	0	0	0	0	0	0	0	0	0	0	0	1	0	0	0	0	0	0	0	0	1	1	S0	F0-F2	Mild-to-Moderate	185	92.5	82.7412	27.43
8	3	53	Hispanic or Latino	More Than One Race	Other races	Female	38.6127	Uninfected	5.8	221	25	22	127	0.4	349	0.80943	0.0716332	NA	NA	NA	1	0	0	0	0	0	0	2	0	0	0	0	0	0	0	0	0	0	0	0	1	0	S0	F0-F2	Mild-to-Moderate	100	50	44.725	13.4
9	3	46	Non-Hispanic or Latino	Black or African American	Black or African American	Male	30.5541	HCV-mono infected	24	305	52	29	157	0.8	232	1.91458	0.224138	NA	NA	459880	0	0	0	0	0	0	0	0	0	0	0	1	0	0	0	1	1	0	0	0	1	0	S3	>F2	Advanced	40	20	17.89	8.61
10	3	66	Non-Hispanic or Latino	Black or African American	Black or African American	Female	20.3691	Uninfected	4	255	24	9	99	14	214	2.46729	0.11215	NA	NA	NA	0	0	0	0	0	0	0	0	0	0	0	0	0	1	1	0	1	0	0	0	1	0	S1	F0-F2	Mild-to-Moderate	125	62.5	55.9062	24.17
11	3	45	Non-Hispanic or Latino	Black or African American	Black or African American	Female	23.8852	Uninfected	4.5	209	20	19	81	0.3	251	0.822606	0.0796813	NA	NA	NA	0	0	0	0	0	0	0	0	0	0	0	1	0	3	2	3	0	0	0	0	1	2	S0	F0-F2	Mild-to-Moderate	90	45	40.2525	18.42
12	3	40	Non-Hispanic or Latino	Caucasian	Other races	Male	24.4097	Uninfected	4.9	267	16	12	88	0.4	257	0.71888	0.0622568	NA	NA	NA	0	0	0	0	0	0	0	0	0	0	0	0	0	0	0	0	0	0	0	0	0	0	S1	F0-F2	Mild-to-Moderate	50	25	22.3625	8.51
13	3	57	Hispanic or Latino	Caucasian	Other races	Male	37.9707	HCV-mono infected	59.3	365	94	69	142	1.6	131	4.92387	0.717557	NA	NA	1740000	0	0	0	0	0	0	0	0	0	0	0	0	0	0	0	0	0	0	0	0	0	0	S3	>F2	Advanced	80	40	35.78	7.74
14	3	58	Non-Hispanic or Latino	Black or African American	Black or African American	Male	29.9746	HCV-mono infected	9.5	258	45	37	114	0.8	229	1.87372	0.196507	NA	NA	6005630	0	0	0	0	0	0	0	0	0	0	0	0	2	1	3	3	0	0	0	0	1	0	S1	>F2	Advanced	40	20	17.89	6.25
15	3	59	Hispanic or Latino	Black or African American	Black or African American	Male	29.8341	HCV-mono infected	16.9	226	61	44	100	0.6	132	4.11038	0.462121	NA	NA	2950000	0	0	0	0	0	0	0	0	0	0	0	0	0	0	0	0	0	0	0	0	0	0	S0	>F2	Advanced	120	60	53.67	8.43
16	2	57	Non-Hispanic or Latino	Black or African American	Black or African American	Female	29.3724	Uninfected	12.1	252	16	15	137	0.3	354	0.66519	0.0451977	NA	NA	NA	0	0	0	0	0	0	0	0	0	0	0	1	2	0	2	1	0	0	0	0	1	0	S1	>F2	Advanced	100	50	44.725	19.04
17	3	59	Non-Hispanic or Latino	Black or African American	Black or African American	Male	26.1497	HCV-mono infected	6.8	179	30	27	70	0.3	277	1.22974	0.108303	NA	NA	1200000	0	0	0	0	0	0	0	0	0	0	0	0	0	0	0	0	0	0	0	0	0	0	S0	F0-F2	Mild-to-Moderate	80	40	35.78	7.19
18	2	32	Non-Hispanic or Latino	Caucasian	Other races	Female	23.7747	Uninfected	5.1	213	17	12	40	0.9	323	0.48619	0.0526316	NA	NA	NA	0	0	0	0	0	0	0	0	0	0	0	2	0	2	2	3	1	0	0	0	1	0	S0	F0-F2	Mild-to-Moderate	140	70	62.615	24.01
19	3	66	Non-Hispanic or Latino	Black or African American	Black or African American	Male	22.8116	HCV-mono infected	7.5	215	44	21	80	0.8	254	2.4949	0.173228	NA	NA	1400000	0	0	0	0	0	0	0	0	0	0	0	0	0	0	0	0	0	0	0	0	0	0	S0	F0-F2	Mild-to-Moderate	50	25	22.3625	8.01
20	3	44	Non-Hispanic or Latino	Black or African American	Black or African American	Female	37.9258	HCV-mono infected	4.9	232	71	75	163	0.3	212	1.70155	0.334906	NA	NA	1500000	0	0	0	0	0	0	0	0	0	0	0	0	0	0	0	0	0	0	0	0	0	0	S0	F0-F2	Mild-to-Moderate	160	80	71.56	25.99
21	3	27	Non-Hispanic or Latino	Caucasian	Other races	Female	18.8928	Uninfected	6.7	100	21	23	44	0.3	343	0.344687	0.0612245	NA	NA	NA	0	0	0	0	0	0	0	0	0	0	0	0	0	0	0	0	0	0	0	0	0	0	S0	F0-F2	Mild-to-Moderate	100	50	44.725	10.71
22	3	39	Hispanic or Latino	Caucasian	Other races	Male	20.6689	Uninfected	15.6	171	31	31	110	0.4	218	0.996068	0.142202	NA	NA	NA	0	0	0	0	0	0	0	0	0	0	0	0	0	0	0	0	0	0	0	0	0	0	S0	>F2	Advanced	150	75	67.0875	10.67
23	3	62	Non-Hispanic or Latino	Black or African American	Black or African American	Male	29.8341	Uninfected	8.8	243	23	18	91	0.4	273	1.23118	0.0842491	NA	NA	NA	0	0	0	0	0	0	0	0	0	0	0	0	0	0	0	0	0	0	0	0	0	0	S0	F0-F2	Mild-to-Moderate	40	20	17.89	5.32
24	2	47	Non-Hispanic or Latino	Caucasian	Other races	Male	23.0347	HCV/HIV co-infected	5	212	20	10	117	0.3	254	1.17029	0.0787402	510	9290	12885000	0	0	0	0	0	0	0	0	0	0	0	0	0	0	0	0	0	0	0	0	0	0	S0	F0-F2	Mild-to-Moderate	100	50	44.725	16.8
25	2	59	Non-Hispanic or Latino	Black or African American	Black or African American	Female	33.1972	HCV-mono infected	14.6	299	79	74	136	0.2	267	2.02933	0.29588	NA	NA	Ab + - Undetectable Viral Load	1	0	0	0	0	0	0	0	0	0	0	2	0	0	0	1	0	0	0	0	1	0	S3	>F2	Advanced	130	65	58.1425	14.04
26	2	60	Non-Hispanic or Latino	Black or African American	Black or African American	Female	32.4848	Uninfected	6.8	264	23	19	130	0.3	183	1.73002	0.125683	NA	NA	NA	0	0	0	0	0	0	0	0	0	0	0	1	0	3	0	0	0	0	0	0	1	1	S1	F0-F2	Mild-to-Moderate	80	40	35.78	23.53
27	3	54	Non-Hispanic or Latino	Black or African American	Black or African American	Female	35.5406	Uninfected	6.8	323	18	13	116	<0.2	360	0.748845	0.05	NA	NA	NA	0	0	0	0	0	0	0	0	0	0	0	0	0	1	1	2	0	0	0	0	1	0	S3	F0-F2	Mild-to-Moderate	90	45	40.2525	20.43
28	2	37	Non-Hispanic or Latino	Caucasian	Other races	Female	36.0425	Uninfected	12.1	297	20	17	74	0.3	200	0.897382	0.1	NA	NA	NA	0	0	0	0	0	0	0	0	0	0	0	4	1	4	3	4	0	0	0	0	1	1	S3	>F2	Advanced	220	110	98.395	31.35
29	3	49	Non-Hispanic or Latino	Black or African American	Black or African American	Male	21.7972	Uninfected	15.7	240	27	34	67	0.2	168	1.35055	0.160714	NA	NA	NA	0	0	0	0	0	0	0	0	0	0	0	3	0	0	0	0	0	0	0	0	1	2	S0	>F2	Advanced	60	30	26.835	8.82
30	3	61	Non-Hispanic or Latino	Black or African American	Black or African American	Female	26.8507	HCV-mono infected	10.2	228	26	28	71	0.4	257	1.16625	0.101167	NA	NA	7541430	1	1	0	0	2	0	0	0	0	0	0	NA	NA	NA	NA	NA	NA	NA	NA	0	0	0	S0	>F2	Advanced	70	35	31.3075	10.58
31	2	61	Non-Hispanic or Latino	Black or African American	Black or African American	Male	28.5654	Uninfected	4.3	257	22	14	80	<0.2	589	0.608938	0.0373514	NA	NA	NA	0	0	0	0	0	0	0	0	0	0	0	NA	NA	NA	NA	NA	NA	NA	NA	NA	NA	NA	S1	F0-F2	Mild-to-Moderate	155	77.5	69.3238	37.19
32	3	61	Non-Hispanic or Latino	Black or African American	Black or African American	Female	26.6028	Uninfected	7	298	13	10	114	0.2	326	0.769229	0.0398773	NA	NA	NA	0	0	0	0	0	0	0	0	0	0	0	NA	NA	NA	NA	NA	NA	NA	NA	NA	NA	NA	S3	F0-F2	Mild-to-Moderate	35	17.5	15.6538	5.35
33	3	68	Non-Hispanic or Latino	Black or African American	Black or African American	Male	25.0647	HCV-mono infected	11.8	306	78	61	110	0.7	226	3.0049	0.345133	NA	NA	1700290	0	0	0	0	0	0	0	0	0	0	0	NA	NA	NA	NA	NA	NA	NA	NA	NA	NA	NA	S3	>F2	Advanced	60	30	26.835	9.13
34	2	58	Non-Hispanic or Latino	Black or African American	Black or African American	Female	33.5243	Uninfected	8.8	307	18	13	140	<0.2	236	1.22692	0.0762712	NA	NA	NA	1	0	0	0	0	0	0	0	0	0	0	NA	NA	NA	NA	NA	NA	NA	NA	NA	NA	NA	S3	F0-F2	Mild-to-Moderate	130	65	58.1425	22.65
35	3	64	Non-Hispanic or Latino	Black or African American	Black or African American	Male	29.0496	HCV/HIV co-infected	5	287	19	13	65	0.5	202	1.66959	0.0940594	253	undetectable	1340000	0	0	0	0	0	0	2	0	0	0	0	NA	NA	NA	NA	NA	NA	NA	NA	NA	NA	NA	S3	F0-F2	Mild-to-Moderate	70	35	31.3075	13.3
36	2	48	Non-Hispanic or Latino	Black or African American	Black or African American	Female	28.5281	Uninfected	5.7	246	23	17	79	<0.2	301	0.889566	0.076412	NA	NA	NA	0	0	0	0	0	0	0	0	0	0	0	NA	NA	NA	NA	NA	NA	NA	NA	NA	NA	NA	S0	F0-F2	Mild-to-Moderate	90	45	40.2525	12.5
38	4	41	Hispanic or Latino	Black or African American	Black or African American	Female	20.8031	HCV/HIV co-infected	75	400	53	74	122	<0.2	234	1.07951	0.226496	169	3090	9178970	1	1	0	0	0	0	0	0	0	0	0	0	0	0	0	0	0	0	0	0	1	0	S3	>F2	Advanced	90	45	40.2525	12.42
39	4	53	Non-Hispanic or Latino	Black or African American	Black or African American	Male	31.5633	HCV-mono infected	6.1	232	33	21	142	0.6	288	1.32522	0.114583	NA	NA	101830	1	0	0	0	0	0	0	0	0	0	0	1	0	0	3	0	0	0	0	0	1	1	S0	F0-F2	Mild-to-Moderate	60	30	26.835	25.18
40	4	43	Non-Hispanic or Latino	Black or African American	Black or African American	Female	29.8565	HCV-mono infected	5.5	281	52	36	65	0.5	270	1.38025	0.192593	NA	NA	816040	0	0	0	0	0	0	0	0	0	1	0	0	1	0	0	0	0	0	0	0	1	0	S3	F0-F2	Mild-to-Moderate	90	45	40.2525	35.23
41	4	67	Non-Hispanic or Latino	Black or African American	Black or African American	Male	31.133	Uninfected	33.4	353	24	15	83	0.3	98	4.23657	0.244898	NA	NA	NA	0	0	0	0	0	0	0	0	0	1	0	0	0	0	0	0	0	0	0	0	1	0	S3	>F2	Advanced	40	20	17.89	12.71
42	4	41	Hispanic or Latino	American Indian/Alaska Native	Other races	Male	27.2452	HCV-mono infected	17.6	332	83	73	106	0.7	108	3.68788	0.768519	NA	NA	10324000	0	0	0	0	0	0	0	0	0	0	0	0	0	0	0	0	NA	0	0	0	1	0	S3	>F2	Advanced	150	75	67.0875	27.97
43	4	50	Hispanic or Latino	Black or African American	Black or African American	Male	23.8567	HCV-mono infected	6.1	149	34	36	113	0.6	210	1.34921	0.161905	NA	NA	10230000	0	0	0	0	0	0	0	0	0	0	0	0	0	0	0	0	0	0	0	0	1	0	S0	F0-F2	Mild-to-Moderate	80	40	35.78	24.77
45	4	60	Hispanic or Latino	Caucasian	Other races	Female	32.2798	HCV-mono infected	33.8	236	31	16	101	0.5	145	3.2069	0.213793	NA	NA	160	0	0	1	0	0	0	0	0	0	0	0	2	0	0	0	2	1	0	0	0	1	0	S0	>F2	Advanced	240	120	107.34	52.86
46	4	62	Non-Hispanic or Latino	Black or African American	Black or African American	Male	20.7988	Uninfected	3.4	222	27	18	61	0.8	148	2.66598	0.182432	NA	NA	NA	0	0	0	0	0	0	0	0	0	0	0	3	1	2	1	0	0	0	0	0	1	0	S0	F0-F2	Mild-to-Moderate	50	25	22.3625	9.638
47	4	67	Hispanic or Latino	Caucasian	Other races	Male	21.7407	HCV-mono infected	9.2	275	36	27	87	0.5	170	2.73053	0.211765	NA	NA	8940000	1	0	0	0	0	0	0	0	0	0	0	1	0	0	0	0	0	0	0	0	1	0	S2	F0-F2	Mild-to-Moderate	80	40	35.78	23.18
48	4	57	Hispanic or Latino	Asian	Other races	Female	20.0618	Uninfected	5.6	212	21	16	91	0.3	166	1.80271	0.126506	NA	NA	NA	1	0	0	0	0	0	0	0	0	0	0	4	1	0	0	0	0	0	0	0	1	0	S0	F0-F2	Mild-to-Moderate	65	32.5	29.0712	11.71
50	5	63	Non-Hispanic or Latino	Black or African American	Black or African American	Female	30.9862	Uninfected	0	0	16	12	138	<0.2	271	1.07374	0.0590406	NA	NA	NA	0	0	0	0	0	0	0	0	0	0	0	2	0	3	0	0	0	0	0	0	1	0	S0	F0-F2	Mild-to-Moderate	80	40	35.78	13.24
51	5	63	Non-Hispanic or Latino	Black or African American	Black or African American	Male	21.1417	HCV-mono infected	6.8	200	33	22	142	0.2	159	2.7877	0.207547	NA	NA	20594000	0	0	0	0	0	0	0	0	0	0	0	0	0	0	0	0	0	0	0	0	1	0	S0	F0-F2	Mild-to-Moderate	140	70	62.615	82.98
52	5	67	Non-Hispanic or Latino	Black or African American	Black or African American	Male	20.6396	HCV-mono infected	6.9	179	49	38	111	0.5	170	3.13278	0.288235	NA	NA	464940	0	0	0	0	0	0	0	0	0	0	0	0	0	0	0	0	0	0	0	0	1	0	S0	F0-F2	Mild-to-Moderate	75	37.5	33.5438	19.89
53	5	68	Non-Hispanic or Latino	Black or African American	Black or African American	Male	28.055	HCV-mono infected	14.4	241	41	26	96	0.4	125	4.37417	0.328	NA	NA	1199150	1	0	0	0	0	0	0	0	0	0	0	3	3	2	1	0	0	0	0	0	1	1	S0	>F2	Advanced	25	12.5	11.1813	13.26
54	5	59	Non-Hispanic or Latino	Black or African American	Black or African American	Male	21.0195	HCV-mono infected	75	235	109	40	273	2.4	79	12.8713	1.37975	NA	NA	1958000	1	0	1	0	0	0	1	0	0	1	0	3	1	4	NA	1	3	1	0	0	1	1	S0	>F2	Advanced	50	25	22.3625	10.65
55	5	65	Non-Hispanic or Latino	Black or African American	Black or African American	Female	38.7886	Uninfected	7.8	316	16	13	86	<0.2	322	0.895789	0.0496894	NA	NA	NA	0	0	0	0	0	0	0	0	0	0	0	2	0	0	1	0	0	0	0	0	1	0	S3	F0-F2	Mild-to-Moderate	120	60	53.67	34.39
56	5	49	Non-Hispanic or Latino	Caucasian	Other races	Female	22.8603	HCV/HIV co-infected	3	366	34	23	54	0.3	163	2.1312	0.208589	230	64660	651270	0	0	0	0	1	0	0	0	0	0	0	0	0	1	0	3	1	1	1	0	0	0	S3	F0-F2	Mild-to-Moderate	170	85	76.0325	49.57
57	5	60	Hispanic or Latino	Unknown / Not Reported	Other races	Female	30.8539	HCV-mono infected	4.9	338	20	18	107	0.3	217	1.30342	0.0921659	NA	NA	undetectable	0	0	0	0	1	0	0	0	0	0	0	3	0	3	1	2	2	0	0	0	0	0	S3	F0-F2	Mild-to-Moderate	140	70	62.615	64.13
58	5	35	Non-Hispanic or Latino	Black or African American	Black or African American	Female	39.8625	Uninfected	4.4	243	13	8	124	0.4	344	0.467636	0.0377907	NA	NA	NA	0	0	0	0	0	0	0	0	0	0	0	0	0	0	0	1	0	0	0	0	0	0	S0	F0-F2	Mild-to-Moderate	55	27.5	24.5987	14.31
59	5	29	Hispanic or Latino	Unknown / Not Reported	Other races	Male	25.9389	Uninfected	9.7	322	17	17	71	<0.2	196	0.610051	0.0867347	NA	NA	NA	0	0	0	0	2	0	1	0	0	0	0	3	0	4	0	4	0	0	1	0	1	0	S3	F0-F2	Mild-to-Moderate	130	65	58.1425	17.31
60	5	38	Hispanic or Latino	Unknown / Not Reported	Other races	Male	32.075	Uninfected	3.3	170	39	31	91	0.3	272	0.978585	0.143382	NA	NA	NA	0	0	0	0	0	0	0	0	0	0	0	0	0	0	0	0	0	0	0	0	1	0	S0	F0-F2	Mild-to-Moderate	30	15	13.4175	5.891
61	5	56	Hispanic or Latino	Unknown / Not Reported	Other races	Female	35.4245	Uninfected	5.2	249	20	20	106	<0.2	285	0.878735	0.0701754	NA	NA	NA	0	0	0	0	0	0	0	0	0	0	0	1	1	3	3	3	1	0	0	0	1	0	S1	F0-F2	Mild-to-Moderate	50	25	22.3625	11.48
62	3	48	Hispanic or Latino	Black or African American	Black or African American	Male	30.3415	Uninfected	5.9	231	27	18	78	<0.2	196	1.55852	0.137755	NA	NA	NA	0	0	0	0	1	0	0	0	0	0	0	2	1	3	3	1	0	0	0	0	0	0	S0	F0-F2	Mild-to-Moderate	50	25	22.3625	4.63
63	3	67	Non-Hispanic or Latino	Black or African American	Black or African American	Male	22.5941	Uninfected	3.3	207	19	7	63	0.3	311	1.5471	0.0610932	NA	NA	NA	0	0	0	0	0	0	0	0	0	0	0	0	0	1	2	1	0	0	0	0	0	0	S0	F0-F2	Mild-to-Moderate	125	62.5	55.9062	58.32
64	3	48	Non-Hispanic or Latino	Black or African American	Black or African American	Male	24.9586	Uninfected	3.1	154	25	24	59	0.3	324	0.756015	0.0771605	NA	NA	NA	0	0	0	0	0	0	0	0	0	0	0	1	0	0	1	1	0	0	0	0	0	0	S0	F0-F2	Mild-to-Moderate	70	35	31.3075	12.92
65	3	55	Non-Hispanic or Latino	Black or African American	Black or African American	Female	20.1733	Uninfected	4.6	192	21	21	78	<0.2	235	1.07252	0.0893617	NA	NA	NA	0	0	0	0	0	0	0	0	0	0	0	0	0	1	0	1	0	0	0	0	0	0	S0	F0-F2	Mild-to-Moderate	200	100	89.45	37.29
67	2	62	Hispanic or Latino	Caucasian	Other races	Male	23.6724	HCV/HIV co-infected	11.8	274	28	17	136	1.4	151	2.78836	0.18543	619	undetectable	2737200	0	0	0	0	0	0	0	0	0	0	0	2	0	2	2	1	0	0	0	0	0	0	S2	>F2	Advanced	85	42.5	38.0162	11.79
68	3	52	Non-Hispanic or Latino	Black or African American	Black or African American	Male	23.5651	Uninfected	4.1	133	29	23	100	0.2	180	1.74689	0.161111	NA	NA	NA	0	0	0	0	0	0	0	0	0	0	0	2	0	1	2	2	0	0	2	0	0	0	S0	F0-F2	Mild-to-Moderate	70	35	31.3075	13.68
69	2	48	Non-Hispanic or Latino	Black or African American	Black or African American	Male	30.4066	Uninfected	4.7	400	16	15	126	<0.2	233	0.851059	0.0686695	NA	NA	NA	0	0	0	0	0	0	0	0	0	0	0	1	0	0	0	3	3	3	3	0	0	0	S3	F0-F2	Mild-to-Moderate	110	55	49.1975	7.814
70	2	56	Non-Hispanic or Latino	Black or African American	Black or African American	Male	29.0496	HCV-mono infected	3.5	111	20	23	91	<0.2	240	0.973067	0.0833333	NA	NA	3012150	0	0	0	0	2	0	0	0	0	0	0	3	0	3	3	3	0	0	3	0	0	0	S0	F0-F2	Mild-to-Moderate	70	35	31.3075	6.99
71	2	59	Non-Hispanic or Latino	Black or African American	Black or African American	Male	21.9354	HCV/HIV co-infected	14.4	195	46	28	89	1	106	4.83866	0.433962	182	110	3403580	0	0	0	0	0	0	0	0	0	0	0	0	0	0	0	0	0	0	0	0	0	0	S0	>F2	Advanced	60	30	26.835	6.177
72	3	60	Hispanic or Latino	Caucasian	Other races	Female	36.0425	HCV-mono infected	3.9	100	46	39	104	0.3	264	1.67407	0.174242	NA	NA	4231990	0	0	0	0	2	0	0	0	0	0	0	2	2	3	2	4	0	0	2	0	0	0	S0	F0-F2	Mild-to-Moderate	100	50	44.725	21.85
73	3	58	Non-Hispanic or Latino	American Indian/Alaska Native	Other races	Female	25.8219	HCV-mono infected	25.4	243	143	67	129	0.6	98	10.3395	1.45918	NA	NA	2418000	0	0	0	0	2	0	0	0	0	0	0	0	1	0	2	2	0	0	0	0	0	0	S0	>F2	Advanced	55	27.5	24.5987	11.1
74	3	66	Non-Hispanic or Latino	Black or African American	Black or African American	Male	22.444	HCV-mono infected	17.6	172	41	29	90	0.5	140	3.58923	0.292857	NA	NA	4370260	0	0	0	0	1	0	0	0	0	0	0	0	0	1	0	0	0	0	0	0	0	0	S0	>F2	Advanced	120	60	53.67	69.78
75	2	67	Non-Hispanic or Latino	Black or African American	Black or African American	Male	21.5581	HCV-mono infected	6.1	182	47	33	121	0.5	188	2.9158	0.25	NA	NA	2935100	0	0	0	0	0	0	0	0	0	0	0	1	0	0	0	0	0	0	0	0	0	0	S0	F0-F2	Mild-to-Moderate	100	50	44.725	27.48
76	3	68	Non-Hispanic or Latino	Black or African American	Black or African American	Male	25.6302	HCV-mono infected	13.2	190	20	24	85	0.4	201	1.38114	0.0995025	NA	NA	1416390	0	0	0	0	2	0	1	0	0	0	0	2	1	3	2	2	3	1	0	0	0	0	S0	>F2	Advanced	50	25	22.3625	17.31
77	3	60	Non-Hispanic or Latino	More Than One Race	Other races	Male	19.1349	HCV/HIV co-infected	8.9	230	38	36	94	<0.2	239	1.58996	0.158996	818	12300	558000	0	0	0	0	0	0	0	0	0	0	0	2	0	0	0	0	0	0	0	0	0	0	S0	F0-F2	Mild-to-Moderate	30	15	13.4175	5.276
78	3	52	Hispanic or Latino	Caucasian	Other races	Female	23.1702	Uninfected	4.3	191	20	13	69	0.4	401	0.719312	0.0498753	NA	NA	NA	0	0	0	0	0	0	0	0	0	0	0	3	0	0	0	1	0	0	0	0	0	0	S0	F0-F2	Mild-to-Moderate	45	22.5	20.1262	8.496
79	3	65	Non-Hispanic or Latino	Black or African American	Black or African American	Male	19.9964	HCV/HIV co-infected	20.7	140	43	31	99	0.5	152	3.30261	0.282895	512	undetectable	5416450	0	0	0	0	0	0	0	0	0	0	0	0	0	0	0	0	0	0	0	0	0	0	S0	>F2	Advanced	60	30	26.835	12.26
80	3	55	Hispanic or Latino	Caucasian	Other races	Male	23.0103	HCV-mono infected	5.5	233	81	94	137	NA	140	3.28213	0.578571	NA	NA	300236	0	0	0	0	0	0	0	0	0	0	0	0	0	0	0	0	0	0	0	0	0	0	S0	F0-F2	Mild-to-Moderate	30	15	13.4175	4.056
81	2	59	Non-Hispanic or Latino	Black or African American	Black or African American	Male	21.8073	HCV-mono infected	7.9	190	34	31	131	0.4	232	1.55297	0.146552	NA	NA	47280	0	0	0	0	0	0	0	0	0	0	0	0	0	0	0	0	0	0	0	0	0	0	S0	F0-F2	Mild-to-Moderate	140	70	62.615	27.39
82	3	63	Hispanic or Latino	Caucasian	Other races	Female	25.4207	HCV/HIV co-infected	21.1	235	39	23	183	0.3	197	2.60061	0.19797	465	60	186450	0	0	0	0	0	0	0	0	0	0	0	0	0	0	0	0	0	0	0	0	0	0	S0	>F2	Advanced	80	40	35.78	16.46
83	3	46	Hispanic or Latino	Caucasian	Other races	Male	21.4763	HCV-mono infected	4.2	219	55	77	95	0.3	241	1.19635	0.228216	NA	NA	685690	0	0	0	0	0	0	0	0	0	0	0	0	0	0	0	0	0	0	0	0	0	0	S0	F0-F2	Mild-to-Moderate	110	55	49.1975	39.27
85	3	42	Hispanic or Latino	Caucasian	Other races	Male	27.9765	HCV-mono infected	20	266	95	49	81	0.2	160	3.5625	0.59375	NA	NA	5433300	0	0	0	0	0	0	0	0	0	0	0	0	0	0	0	0	0	0	0	0	0	0	S1	>F2	Advanced	80	40	35.78	13.33
86	3	62	Non-Hispanic or Latino	Black or African American	Black or African American	Male	23.7076	HCV/HIV co-infected	8.1	196	138	64	138	0.3	156	6.85577	0.884615	526	30	25378000	0	0	0	0	0	0	0	0	0	0	0	0	0	0	0	0	0	0	0	0	0	0	S0	F0-F2	Mild-to-Moderate	110	55	49.1975	27.75
87	3	48	Non-Hispanic or Latino	Black or African American	Black or African American	Female	22.0448	Uninfected	6.3	255	15	12	55	0.5	223	0.932045	0.0672646	NA	NA	NA	0	0	0	0	0	0	0	0	0	0	0	0	0	0	0	0	0	0	0	0	0	0	S1	F0-F2	Mild-to-Moderate	190	95	84.9775	2.2
88	3	54	Non-Hispanic or Latino	Caucasian	Other races	Male	25.3811	HCV-mono infected	11.4	315	54	52	116	0.6	189	2.13956	0.285714	NA	NA	2190000	0	0	0	0	0	0	0	0	0	0	0	0	0	0	0	0	0	0	0	0	0	0	S3	>F2	Advanced	30	15	13.4175	48.22
89	2	48	Hispanic or Latino	Caucasian	Other races	Female	22.6529	HCV-mono infected	3.3	180	25	15	92	0.1	273	1.13494	0.0915751	NA	NA	4500000	0	0	0	0	0	0	0	0	0	0	0	0	0	0	0	0	0	0	0	0	0	0	S0	F0-F2	Mild-to-Moderate	200	100	89.45	37.11
90	2	48	Non-Hispanic or Latino	Caucasian	Other races	Female	23.3855	HCV-mono infected	3.8	262	45	57	57	0.3	297	0.963296	0.151515	NA	NA	74460	0	0	0	0	0	0	0	0	0	0	0	0	0	0	0	0	0	0	0	0	0	0	S1	F0-F2	Mild-to-Moderate	130	65	58.1425	15.7
91	2	56	Hispanic or Latino	Caucasian	Other races	Male	17.9899	HCV-mono infected	10.5	313	102	53	115	1.3	284	2.76269	0.359155	NA	NA	460000	0	0	0	0	0	0	0	0	0	0	0	0	0	0	NA	0	0	0	0	0	0	0	S3	>F2	Advanced	50	25	22.3625	7.406
92	3	50	Hispanic or Latino	Caucasian	Other races	Male	17.1531	HCV/HIV co-infected	5	179	17	6	107	<0.2	465	0.74626	0.0365591	232	6480	762170	0	0	0	0	0	0	0	0	0	0	0	0	0	0	0	0	0	0	0	0	0	0	S0	F0-F2	Mild-to-Moderate	70	35	31.3075	52.8
93	4	29	Hispanic or Latino	Caucasian	Other races	Male	22.7077	HCV-mono infected	4.4	156	73	57	76	<0.2	211	1.32893	0.345972	NA	NA	2248570	0	1	0	0	0	0	0	2	0	0	0	0	0	0	0	0	0	0	0	0	0	0	S0	F0-F2	Mild-to-Moderate	85	42.5	38.0162	16.98
94	8	50	Hispanic or Latino	Caucasian	Other races	Female	21.9247	HCV/HIV co-infected	7.9	220	36	35	114	0.5	297	1.02443	0.121212	240	1990	1800000	0	0	0	0	0	0	0	0	0	0	0	0	0	0	0	0	0	0	0	0	0	0	S0	F0-F2	Mild-to-Moderate	130	65	58.1425	12.61
95	8	48	Hispanic or Latino	Caucasian	Other races	Female	24.2738	HCV/HIV co-infected	8.7	217	53	37	99	0.6	297	1.40819	0.178451	644	undetectable	12600000	0	0	0	0	0	0	0	0	0	0	0	0	0	0	0	0	0	0	0	0	0	0	S0	F0-F2	Mild-to-Moderate	140	70	62.615	27.8
96	8	61	Hispanic or Latino	Caucasian	Other races	Female	22.4627	HCV/HIV co-infected	6.3	226	34	23	109	<0.2	276	1.56688	0.123188	293	undetectable	1648050	0	0	0	0	0	0	0	0	0	0	0	0	0	0	0	0	0	0	0	0	0	0	S0	F0-F2	Mild-to-Moderate	65	32.5	29.0712	24.78
97	6	62	Non-Hispanic or Latino	Black or African American	Black or African American	Female	29.5984	HCV/HIV co-infected	28.1	387	52	48	118	0.7	269	1.7299	0.193309	744	undetectable	40630	0	0	0	0	0	0	0	0	0	0	0	0	0	0	0	0	0	0	0	0	0	0	S3	>F2	Advanced	110	55	49.1975	18.46
98	6	64	Non-Hispanic or Latino	Black or African American	Black or African American	Male	25.9389	HCV/HIV co-infected	4.7	227	33	34	136	0.3	120	3.01838	0.275	344	undetectable	134820	0	0	0	0	0	0	0	0	0	0	0	0	0	0	0	0	0	0	0	0	0	0	S0	F0-F2	Mild-to-Moderate	60	30	26.835	8.514
99	6	42	Hispanic or Latino	Caucasian	Other races	Female	22.3945	HCV/HIV co-infected	10.2	217	49	27	129	0.4	227	1.74477	0.215859	184	3830	2900000	0	0	0	0	0	0	0	0	0	0	0	0	NA	0	NA	0	0	0	0	0	0	0	S0	F0-F2	Mild-to-Moderate	60	30	26.835	38.86
100	6	67	Non-Hispanic or Latino	Black or African American	Black or African American	Male	20.9185	HCV/HIV co-infected	9.9	235	21	12	77	0.4	84	4.83531	0.25	210	undetectable	3500000	0	0	0	0	0	0	0	0	0	0	0	0	0	0	0	0	0	0	0	0	0	0	S0	F0-F2	Mild-to-Moderate	120	60	53.67	27.58
101	6	60	Non-Hispanic or Latino	Black or African American	Black or African American	Male	24.5453	HCV/HIV co-infected	6	203	33	20	57	0.4	204	2.1703	0.161765	1199	undetectable	359980	0	0	0	0	0	0	0	0	0	0	0	0	0	0	0	0	0	0	0	0	0	0	S0	F0-F2	Mild-to-Moderate	15	7.5	6.70875	0.9975
102	5	54	Non-Hispanic or Latino	Caucasian	Other races	Female	22.9169	HCV-mono infected	9.2	243	45	50	57	0.9	144	2.38649	0.3125	NA	NA	2079230	NA	NA	NA	NA	NA	NA	NA	NA	NA	NA	NA	NA	NA	NA	NA	NA	NA	NA	NA	NA	NA	NA	S0	F0-F2	Mild-to-Moderate	90	45	40.2525	55.95
[truncated: 45 more columns]

## Sheet: model-related only
pid	study_site	age	ethnicity	race	race_2level	sex	bmi	infection_status	cd4	steatosis_level	fibro_level	genotype	genotype_grouped	medication	medication2	medication3	R_EDDP_Metha	S_EDDP_Metha	ln_R_EDDP_Metha	ln_S_EDDP_Metha
1	3	54	Non-Hispanic or Latino	Black or African American	Black or African American	Male	27.8913	Uninfected	NA	S3	F0-F2	*1/*1	Wild Type/Baseline	no_medication	no_medication	no_medication	0.0961162	0.163783	-2.3422	-1.80921
2	3	63	Non-Hispanic or Latino	Black or African American	Black or African American	Male	25.7243	HCV-mono infected	NA	S1	F0-F2	*6/*16	Loss of function	no_medication	no_medication	no_medication	0.03	0.0250579	-3.50656	-3.68657
3	3	49	Non-Hispanic or Latino	Black or African American	Black or African American	Male	31.9269	Uninfected	NA	S3	F0-F2	*1/*6	Loss of function	no_medication	no_medication	no_medication	0.0603428	0.117231	-2.80771	-2.14361
4	2	53	Non-Hispanic or Latino	Black or African American	Black or African American	Female	35.2361	Uninfected	NA	S3	F0-F2	*1/*6	Loss of function	no_medication	no_medication	no_medication	0.0800358	0.126484	-2.52528	-2.06764
5	3	48	Hispanic or Latino	More Than One Race	Other races	Male	21.6158	HCV-mono infected	NA	S0	F0-F2	*1/*6	Loss of function	no_medication	no_medication	no_medication	0.0707976	0.122041	-2.64793	-2.1034
6	3	53	Non-Hispanic or Latino	Black or African American	Black or African American	Female	30.1793	Uninfected	NA	S3	F0-F2	*1/*1	Wild Type/Baseline	no_medication	no_medication	no_medication	0.0718356	0.0999052	-2.63337	-2.30353
7	3	54	Non-Hispanic or Latino	Black or African American	Black or African American	Male	19.788	Uninfected	NA	S0	F0-F2	*1/*6	Loss of function	no_medication	no_medication	no_medication	0.123392	0.22086	-2.09239	-1.51022
8	3	53	Hispanic or Latino	More Than One Race	Other races	Female	38.6127	Uninfected	NA	S0	F0-F2	*1/*6	Loss of function	no_medication	no_medication	no_medication	0.0609368	0.122283	-2.79792	-2.10142
9	3	46	Non-Hispanic or Latino	Black or African American	Black or African American	Male	30.5541	HCV-mono infected	NA	S3	>F2	*1/*1	Wild Type/Baseline	no_medication	no_medication	no_medication	0.0945842	0.121212	-2.35826	-2.11021
10	3	66	Non-Hispanic or Latino	Black or African American	Black or African American	Female	20.3691	Uninfected	NA	S1	F0-F2	*6/*16	Loss of function	no_medication	no_medication	no_medication	0.0936096	0.11061	-2.36862	-2.20175
11	3	45	Non-Hispanic or Latino	Black or African American	Black or African American	Female	23.8852	Uninfected	NA	S0	F0-F2	*1/*1	Wild Type/Baseline	no_medication	no_medication	no_medication	0.152736	0.205879	-1.87904	-1.58046
12	3	40	Non-Hispanic or Latino	Caucasian	Other races	Male	24.4097	Uninfected	NA	S1	F0-F2	*6/*6	Loss of function	no_medication	no_medication	no_medication	0.0683534	0.0619022	-2.68306	-2.7822
13	3	57	Hispanic or Latino	Caucasian	Other races	Male	37.9707	HCV-mono infected	NA	S3	>F2	*6/*6	Loss of function	no_medication	no_medication	no_medication	0.0484962	0.063286	-3.02627	-2.76009
14	3	58	Non-Hispanic or Latino	Black or African American	Black or African American	Male	29.9746	HCV-mono infected	NA	S1	>F2	*1/*5	Wild Type/Baseline	no_medication	no_medication	no_medication	0.0445474	0.0619963	-3.1112	-2.78068
15	3	59	Hispanic or Latino	Black or African American	Black or African American	Male	29.8341	HCV-mono infected	NA	S0	>F2	*1/*6	Loss of function	no_medication	no_medication	no_medication	0.0521014	0.105781	-2.95456	-2.24638
16	2	57	Non-Hispanic or Latino	Black or African American	Black or African American	Female	29.3724	Uninfected	NA	S1	>F2	*6/*16	Loss of function	no_medication	no_medication	no_medication	0.0622019	0.0502682	-2.77737	-2.99038
17	3	59	Non-Hispanic or Latino	Black or African American	Black or African American	Male	26.1497	HCV-mono infected	NA	S0	F0-F2	*1/*6	Loss of function	no_medication	no_medication	no_medication	0.0722904	0.123929	-2.62706	-2.08805
18	2	32	Non-Hispanic or Latino	Caucasian	Other races	Female	23.7747	Uninfected	NA	S0	F0-F2	*1/*6	Loss of function	no_medication	no_medication	no_medication	0.121201	0.167604	-2.1103	-1.78615
19	3	66	Non-Hispanic or Latino	Black or African American	Black or African American	Male	22.8116	HCV-mono infected	NA	S0	F0-F2	*1/*6	Loss of function	no_medication	no_medication	no_medication	0.0632701	0.0781673	-2.76034	-2.5489
20	3	44	Non-Hispanic or Latino	Black or African American	Black or African American	Female	37.9258	HCV-mono infected	NA	S0	F0-F2	*6/*16	Loss of function	no_medication	no_medication	no_medication	0.0860596	0.163611	-2.45272	-1.81026
21	3	27	Non-Hispanic or Latino	Caucasian	Other races	Female	18.8928	Uninfected	NA	S0	F0-F2	*1/*1	Wild Type/Baseline	no_medication	no_medication	no_medication	0.0656652	0.0849788	-2.72319	-2.46535
22	3	39	Hispanic or Latino	Caucasian	Other races	Male	20.6689	Uninfected	NA	S0	>F2	*1/*1	Wild Type/Baseline	no_medication	no_medication	no_medication	0.0683099	0.0778673	-2.6837	-2.55275
23	3	62	Non-Hispanic or Latino	Black or African American	Black or African American	Male	29.8341	Uninfected	NA	S0	F0-F2	*1/*5	Wild Type/Baseline	no_medication	no_medication	no_medication	0.0462609	0.0799263	-3.07346	-2.52665
24	2	47	Non-Hispanic or Latino	Caucasian	Other races	Male	23.0347	HCV/HIV co-infected	510	S0	F0-F2	*1/*6	Loss of function	ritonavir	no_medication	no_medication	0.101022	0.181223	-2.29241	-1.70803
25	2	59	Non-Hispanic or Latino	Black or African American	Black or African American	Female	33.1972	HCV-mono infected	NA	S3	>F2	*1/*6	Loss of function	no_medication	no_medication	no_medication	0.0398637	0.0734708	-3.22229	-2.61087
26	2	60	Non-Hispanic or Latino	Black or African American	Black or African American	Female	32.4848	Uninfected	NA	S1	F0-F2	*1/*6	Loss of function	no_medication	no_medication	no_medication	0.0662817	0.0798891	-2.71384	-2.52712
27	3	54	Non-Hispanic or Latino	Black or African American	Black or African American	Female	35.5406	Uninfected	NA	S3	F0-F2	*1/*1	Wild Type/Baseline	no_medication	no_medication	no_medication	0.08349	0.126137	-2.48303	-2.07039
28	2	37	Non-Hispanic or Latino	Caucasian	Other races	Female	36.0425	Uninfected	NA	S3	>F2	*1/*1	Wild Type/Baseline	no_medication	no_medication	no_medication	0.0901899	0.175021	-2.40584	-1.74285
29	3	49	Non-Hispanic or Latino	Black or African American	Black or African American	Male	21.7972	Uninfected	NA	S0	>F2	*1/*18	Loss of function	no_medication	no_medication	no_medication	0.106857	0.147493	-2.23626	-1.91397
30	3	61	Non-Hispanic or Latino	Black or African American	Black or African American	Female	26.8507	HCV-mono infected	NA	S0	>F2	*6/*6	Loss of function	no_medication	no_medication	no_medication	0.0713419	0.121725	-2.64027	-2.10599
31	2	61	Non-Hispanic or Latino	Black or African American	Black or African American	Male	28.5654	Uninfected	NA	S1	F0-F2	*1/*18	Loss of function	no_medication	no_medication	no_medication	0.0868317	0.0999789	-2.44378	-2.3028
32	3	61	Non-Hispanic or Latino	Black or African American	Black or African American	Female	26.6028	Uninfected	NA	S3	F0-F2	*1/*6	Loss of function	no_medication	no_medication	no_medication	0.0431104	0.0504355	-3.14399	-2.98706
33	3	68	Non-Hispanic or Latino	Black or African American	Black or African American	Male	25.0647	HCV-mono infected	NA	S3	>F2	*1/*1	Wild Type/Baseline	no_medication	no_medication	no_medication	0.0620245	0.0909007	-2.78023	-2.39799
34	2	58	Non-Hispanic or Latino	Black or African American	Black or African American	Female	33.5243	Uninfected	NA	S3	F0-F2	*1/*4	Gain function	no_medication	no_medication	no_medication	0.0693934	0.0993474	-2.66796	-2.30913
35	3	64	Non-Hispanic or Latino	Black or African American	Black or African American	Male	29.0496	HCV/HIV co-infected	253	S3	F0-F2	*1/*6	Loss of function	nelfinavir	nelfinavir	Inducer	0.0998498	0.109473	-2.30409	-2.21208
36	2	48	Non-Hispanic or Latino	Black or African American	Black or African American	Female	28.5281	Uninfected	NA	S0	F0-F2	*6/*6	Loss of function	no_medication	no_medication	no_medication	0.103391	0.149796	-2.26924	-1.89848
38	4	41	Hispanic or Latino	Black or African American	Black or African American	Female	20.8031	HCV/HIV co-infected	169	S3	>F2	*1/*6	Loss of function	no_medication	no_medication	no_medication	0.104722	0.12855	-2.25645	-2.05144
39	4	53	Non-Hispanic or Latino	Black or African American	Black or African American	Male	31.5633	HCV-mono infected	NA	S0	F0-F2	*1/*1	Wild Type/Baseline	no_medication	no_medication	no_medication	0.0829108	0.171211	-2.48999	-1.76486
40	4	43	Non-Hispanic or Latino	Black or African American	Black or African American	Female	29.8565	HCV-mono infected	NA	S3	F0-F2	*1/*7	Wild Type/Baseline	no_medication	no_medication	no_medication	0.086348	0.105551	-2.44937	-2.24856
41	4	67	Non-Hispanic or Latino	Black or African American	Black or African American	Male	31.133	Uninfected	NA	S3	>F2	*1/*18	Loss of function	no_medication	no_medication	no_medication	0.137153	0.185295	-1.98666	-1.68581
42	4	41	Hispanic or Latino	American Indian/Alaska Native	Other races	Male	27.2452	HCV-mono infected	NA	S3	>F2	*1/*6	Loss of function	no_medication	no_medication	no_medication	0.105388	0.145123	-2.25011	-1.93017
43	4	50	Hispanic or Latino	Black or African American	Black or African American	Male	23.8567	HCV-mono infected	NA	S0	F0-F2	*1/*18	Loss of function	no_medication	no_medication	no_medication	0.0784109	0.0856337	-2.54579	-2.45768
45	4	60	Hispanic or Latino	Caucasian	Other races	Female	32.2798	HCV-mono infected	NA	S0	>F2	*1/*1	Wild Type/Baseline	no_medication	no_medication	no_medication	0.232863	0.552662	-1.4573	-0.593009
46	4	62	Non-Hispanic or Latino	Black or African American	Black or African American	Male	20.7988	Uninfected	NA	S0	F0-F2	*6/*6	Loss of function	no_medication	no_medication	no_medication	0.0582709	0.072194	-2.84265	-2.6284
47	4	67	Hispanic or Latino	Caucasian	Other races	Male	21.7407	HCV-mono infected	NA	S2	F0-F2	*4/*6	Gain function	no_medication	no_medication	no_medication	0.111015	0.180797	-2.19809	-1.71038
48	4	57	Hispanic or Latino	Asian	Other races	Female	20.0618	Uninfected	NA	S0	F0-F2	*6/*6	Loss of function	no_medication	no_medication	no_medication	0.076486	0.114597	-2.57065	-2.16634
50	5	63	Non-Hispanic or Latino	Black or African American	Black or African American	Female	30.9862	Uninfected	NA	NA	NA	*6/*16	Loss of function	no_medication	no_medication	no_medication	0.05	0.060471	-2.99573	-2.80559
51	5	63	Non-Hispanic or Latino	Black or African American	Black or African American	Male	21.1417	HCV-mono infected	NA	S0	F0-F2	*6/*16	Loss of function	no_medication	no_medication	no_medication	0.162994	0.196716	-1.81404	-1.626
52	5	67	Non-Hispanic or Latino	Black or African American	Black or African American	Male	20.6396	HCV-mono infected	NA	S0	F0-F2	*1/*6	Loss of function	no_medication	no_medication	no_medication	0.0689906	0.0894459	-2.67378	-2.41412
53	5	68	Non-Hispanic or Latino	Black or African American	Black or African American	Male	28.055	HCV-mono infected	NA	S0	>F2	*1/*6	Loss of function	no_medication	no_medication	no_medication	0.110592	0.17131	-2.20191	-1.76428
54	5	59	Non-Hispanic or Latino	Black or African American	Black or African American	Male	21.0195	HCV-mono infected	NA	S0	>F2	*1/*1	Wild Type/Baseline	no_medication	no_medication	no_medication	0.079955	0.115651	-2.52629	-2.15718
55	5	65	Non-Hispanic or Latino	Black or African American	Black or African American	Female	38.7886	Uninfected	NA	S3	F0-F2	*1/*6	Loss of function	no_medication	no_medication	no_medication	0.065995	0.0981524	-2.71818	-2.32123
56	5	49	Non-Hispanic or Latino	Caucasian	Other races	Female	22.8603	HCV/HIV co-infected	230	S3	F0-F2	*1/*6	Loss of function	cobicistat	no_medication	no_medication	0.132611	0.168606	-2.02034	-1.78019
57	5	60	Hispanic or Latino	Unknown / Not Reported	Other races	Female	30.8539	HCV-mono infected	NA	S3	F0-F2	*1/*7	Wild Type/Baseline	carbamazepine	carbamazepine	Inducer	0.192236	0.373616	-1.64903	-0.984528
58	5	35	Non-Hispanic or Latino	Black or African American	Black or African American	Female	39.8625	Uninfected	NA	S0	F0-F2	*1/*5	Wild Type/Baseline	no_medication	no_medication	no_medication	0.0957831	0.12374	-2.34567	-2.08957
59	5	29	Hispanic or Latino	Unknown / Not Reported	Other races	Male	25.9389	Uninfected	NA	S3	F0-F2	*1/*6	Loss of function	no_medication	no_medication	no_medication	0.079222	0.0730985	-2.5355	-2.61595
60	5	38	Hispanic or Latino	Unknown / Not Reported	Other races	Male	32.075	Uninfected	NA	S0	F0-F2	*1/*18	Loss of function	no_medication	no_medication	no_medication	0.041899	0.0391291	-3.17249	-3.24089
61	5	56	Hispanic or Latino	Unknown / Not Reported	Other races	Female	35.4245	Uninfected	NA	S1	F0-F2	*1/*1	Wild Type/Baseline	no_medication	no_medication	no_medication	0.0740645	0.114374	-2.60282	-2.16828
62	3	48	Hispanic or Latino	Black or African American	Black or African American	Male	30.3415	Uninfected	NA	S0	F0-F2	*6/*6	Loss of function	no_medication	no_medication	no_medication	0.0326747	0.0354555	-3.42116	-3.33948
63	3	67	Non-Hispanic or Latino	Black or African American	Black or African American	Male	22.5941	Uninfected	NA	S0	F0-F2	*1/*1	Wild Type/Baseline	no_medication	no_medication	no_medication	0.141245	0.225244	-1.95726	-1.49057
64	3	48	Non-Hispanic or Latino	Black or African American	Black or African American	Male	24.9586	Uninfected	NA	S0	F0-F2	*1/*6	Loss of function	no_medication	no_medication	no_medication	0.0877122	0.118283	-2.43369	-2.13468
65	3	55	Non-Hispanic or Latino	Black or African American	Black or African American	Female	20.1733	Uninfected	NA	S0	F0-F2	*1/*6	Loss of function	no_medication	no_medication	no_medication	0.103727	0.180917	-2.26599	-1.70972
67	2	62	Hispanic or Latino	Caucasian	Other races	Male	23.6724	HCV/HIV co-infected	619	S2	>F2	*1/*1	Wild Type/Baseline	ritonavir	no_medication	no_medication	0.053228	0.100067	-2.93317	-2.30192
68	3	52	Non-Hispanic or Latino	Black or African American	Black or African American	Male	23.5651	Uninfected	NA	S0	F0-F2	*1/*6	Loss of function	no_medication	no_medication	no_medication	0.0750411	0.110317	-2.58972	-2.2044
69	2	48	Non-Hispanic or Latino	Black or African American	Black or African American	Male	30.4066	Uninfected	NA	S3	F0-F2	*1/*18	Loss of function	no_medication	no_medication	no_medication	0.0206011	0.0296955	-3.88241	-3.51676
70	2	56	Non-Hispanic or Latino	Black or African American	Black or African American	Male	29.0496	HCV-mono infected	NA	S0	F0-F2	*6/*6	Loss of function	no_medication	no_medication	no_medication	0.0359753	0.0475732	-3.32492	-3.04548
71	2	59	Non-Hispanic or Latino	Black or African American	Black or African American	Male	21.9354	HCV/HIV co-infected	182	S0	>F2	*1/*1	Wild Type/Baseline	etravirine,ritonavir	no_medication	no_medication	0.0483333	0.0903207	-3.02963	-2.40439
72	3	60	Hispanic or Latino	Caucasian	Other races	Female	36.0425	HCV-mono infected	NA	S0	F0-F2	*1/*1	Wild Type/Baseline	no_medication	no_medication	no_medication	0.0848214	0.128292	-2.46721	-2.05345
73	3	58	Non-Hispanic or Latino	American Indian/Alaska Native	Other races	Female	25.8219	HCV-mono infected	NA	S0	>F2	*1/*6	Loss of function	no_medication	no_medication	no_medication	0.0453246	0.0508097	-3.0939	-2.97967
74	3	66	Non-Hispanic or Latino	Black or African American	Black or African American	Male	22.444	HCV-mono infected	NA	S0	>F2	*1/*1	Wild Type/Baseline	no_medication	no_medication	no_medication	0.199771	0.327475	-1.61058	-1.11634
75	2	67	Non-Hispanic or Latino	Black or African American	Black or African American	Male	21.5581	HCV-mono infected	NA	S0	F0-F2	*6/*6	Loss of function	no_medication	no_medication	no_medication	0.0967606	0.117487	-2.33552	-2.14143
76	3	68	Non-Hispanic or Latino	Black or African American	Black or African American	Male	25.6302	HCV-mono infected	NA	S0	>F2	*1/*18	Loss of function	no_medication	no_medication	no_medication	0.0463826	0.0501188	-3.07083	-2.99336
77	3	60	Non-Hispanic or Latino	More Than One Race	Other races	Male	19.1349	HCV/HIV co-infected	818	S0	F0-F2	*1/*6	Loss of function	no_medication	no_medication	no_medication	0.0653617	0.108196	-2.72782	-2.22382
78	3	52	Hispanic or Latino	Caucasian	Other races	Female	23.1702	Uninfected	NA	S0	F0-F2	*1/*18	Loss of function	no_medication	no_medication	no_medication	0.0943685	0.132656	-2.36055	-2.01999
79	3	65	Non-Hispanic or Latino	Black or African American	Black or African American	Male	19.9964	HCV/HIV co-infected	512	S0	>F2	*1/*6	Loss of function	efavirenz	efavirenz	Inducer	0.0719906	0.116982	-2.63122	-2.14573
80	3	55	Hispanic or Latino	Caucasian	Other races	Male	23.0103	HCV-mono infected	NA	S0	F0-F2	*1/*6	Loss of function	efavirenz	efavirenz	Inducer	0.0483375	0.080359	-3.02955	-2.52125
81	2	59	Non-Hispanic or Latino	Black or African American	Black or African American	Male	21.8073	HCV-mono infected	NA	S0	F0-F2	*1/*6	Loss of function	no_medication	no_medication	no_medication	0.0706656	0.0794872	-2.6498	-2.53216
82	3	63	Hispanic or Latino	Caucasian	Other races	Female	25.4207	HCV/HIV co-infected	465	S0	>F2	*1/*7	Wild Type/Baseline	efavirenz	efavirenz	Inducer	0.0694808	0.10199	-2.6667	-2.28288
83	3	46	Hispanic or Latino	Caucasian	Other races	Male	21.4763	HCV-mono infected	NA	S0	F0-F2	*1/*6	Loss of function	no_medication	no_medication	no_medication	0.0799308	0.160622	-2.52659	-1.8287
85	3	42	Hispanic or Latino	Caucasian	Other races	Male	27.9765	HCV-mono infected	NA	S1	>F2	*1/*1	Wild Type/Baseline	no_medication	no_medication	no_medication	0.094808	0.174337	-2.3559	-1.74677
86	3	62	Non-Hispanic or Latino	Black or African American	Black or African American	Male	23.7076	HCV/HIV co-infected	526	S0	F0-F2	*1/*6	Loss of function	ritonavir	no_medication	no_medication	0.0820763	0.138894	-2.50011	-1.97404
87	3	48	Non-Hispanic or Latino	Black or African American	Black or African American	Female	22.0448	Uninfected	NA	S1	F0-F2	*1/*1	Wild Type/Baseline	no_medication	no_medication	no_medication	0.102804	0.209684	-2.27493	-1.56215
88	3	54	Non-Hispanic or Latino	Caucasian	Other races	Male	25.3811	HCV-mono infected	NA	S3	>F2	*1/*7	Wild Type/Baseline	no_medication	no_medication	no_medication	0.0990958	0.157742	-2.31167	-1.8468
89	2	48	Hispanic or Latino	Caucasian	Other races	Female	22.6529	HCV-mono infected	NA	S0	F0-F2	*1/*1	Wild Type/Baseline	no_medication	no_medication	no_medication	0.104095	0.198084	-2.26245	-1.61907
90	2	48	Non-Hispanic or Latino	Caucasian	Other races	Female	23.3855	HCV-mono infected	NA	S1	F0-F2	*4/*6	Gain function	no_medication	no_medication	no_medication	0.0737435	0.116471	-2.60716	-2.15012
91	2	56	Hispanic or Latino	Caucasian	Other races	Male	17.9899	HCV-mono infected	NA	S3	>F2	*1/*1	Wild Type/Baseline	no_medication	no_medication	no_medication	0.0291345	0.0477548	-3.53583	-3.04168
92	3	50	Hispanic or Latino	Caucasian	Other races	Male	17.1531	HCV/HIV co-infected	232	S0	F0-F2	*6/*6	Loss of function	no_medication	no_medication	no_medication	0.0817717	0.093512	-2.50382	-2.36967
93	4	29	Hispanic or Latino	Caucasian	Other races	Male	22.7077	HCV-mono infected	NA	S0	F0-F2	*1/*6	Loss of function	no_medication	no_medication	no_medication	0.0971396	0.166822	-2.33161	-1.79083
94	8	50	Hispanic or Latino	Caucasian	Other races	Female	21.9247	HCV/HIV co-infected	240	S0	F0-F2	*6/*6	Loss of function	no_medication	no_medication	no_medication	0.0540738	0.0875539	-2.91741	-2.4355
95	8	48	Hispanic or Latino	Caucasian	Other races	Female	24.2738	HCV/HIV co-infected	644	S0	F0-F2	*1/*6	Loss of function	no_medication	no_medication	no_medication	0.0705942	0.103303	-2.65081	-2.27009
96	8	61	Hispanic or Latino	Caucasian	Other races	Female	22.4627	HCV/HIV co-infected	293	S0	F0-F2	*1/*7	Wild Type/Baseline	nelfinavir	nelfinavir	Inducer	0.0664343	0.108408	-2.71154	-2.22186
97	6	62	Non-Hispanic or Latino	Black or African American	Black or African American	Female	29.5984	HCV/HIV co-infected	744	S3	>F2	*1/*1	Wild Type/Baseline	nelfinavir	nelfinavir	Inducer	0.0752241	0.142386	-2.58728	-1.94922
98	6	64	Non-Hispanic or Latino	Black or African American	Black or African American	Male	25.9389	HCV/HIV co-infected	344	S0	F0-F2	*6/*6	Loss of function	efavirenz	efavirenz	Inducer	0.031627	0.0505109	-3.45374	-2.98557
99	6	42	Hispanic or Latino	Caucasian	Other races	Female	22.3945	HCV/HIV co-infected	184	S0	F0-F2	*1/*7	Wild Type/Baseline	ritonavir	no_medication	no_medication	0.0839309	0.11219	-2.47776	-2.18756
100	6	67	Non-Hispanic or Latino	Black or African American	Black or African American	Male	20.9185	HCV/HIV co-infected	210	S0	F0-F2	*1/*18	Loss of function	efavirenz	efavirenz	Inducer	0.07719	0.135946	-2.56148	-1.99549
101	6	60	Non-Hispanic or Latino	Black or African American	Black or African American	Male	24.5453	HCV/HIV co-infected	1199	S0	F0-F2	*1/*1	Wild Type/Baseline	efavirenz	efavirenz	Inducer	0.0249969	0.0306092	-3.689	-3.48645
102	5	54	Non-Hispanic or Latino	Caucasian	Other races	Female	22.9169	HCV-mono infected	NA	S0	F0-F2	*1/*7	Wild Type/Baseline	no_medication	no_medication	no_medication	0.120219	0.124163	-2.11844	-2.08616

## Sheet: model_and_table and fig-related
subject	study_site	age(years)	ethnicity	race	sex	bmi(kg/m2 )	infection_status	cd4(cells/mm3)	steatosis_level	fibro_level	genotype	genotype_grouped	con med	dose(mg)	enantiomer dose (free base)(mg)	R_EDDP(ng/ml)	base_normalized_R_EDDP(ng/ml/mg)	S_EDDP(ng/ml)	base_normalized_S_EDDP(ng/ml/mg)	R_methadone_concentration(ng/ml)	base_normalized_R_methadone_concentration(ng/ml/mg)	S_methadone_concentration(ng/ml)	base_normalized_S_methadone_concentration(ng/ml/mg)	R_EDDP/methadone_concentration	S_EDDP/methadone_concentration	ln_R_EDDP/methadone_concentration	ln_S_EDDP/methadone_concentration	ln_base_dose
1	3	54	Non-Hispanic or Latino	Black or African American	Male	27.8913	Uninfected	NA	S3	F0-F2	*1/*1	Wild Type/Baseline	no_medication	100	44.725	28.46	0.6363	36.54	0.817	296.1	6.6205	223.1	4.9883	0.0961162	0.163783	-2.3422	-1.80921	3.80053
2	3	63	Non-Hispanic or Latino	Black or African American	Male	25.7243	HCV-mono infected	NA	S1	F0-F2	*6/*16	Loss of function	no_medication	20	8.945	3.09	0.3454	4.33	0.4841	103	11.5148	172.8	19.3181	0.03	0.0250579	-3.50656	-3.68657	2.19109
3	3	49	Non-Hispanic or Latino	Black or African American	Male	31.9269	Uninfected	NA	S3	F0-F2	*1/*6	Loss of function	no_medication	90	40.2525	15.14	0.3761	29.8	0.7403	250.9	6.2332	254.2	6.3151	0.0603428	0.117231	-2.80771	-2.14361	3.69517
4	2	53	Non-Hispanic or Latino	Black or African American	Female	35.2361	Uninfected	NA	S3	F0-F2	*1/*6	Loss of function	no_medication	80	35.78	13.43	0.3753	13.85	0.3871	167.8	4.6898	109.5	3.0604	0.0800358	0.126484	-2.52528	-2.06764	3.57739
5	3	48	Hispanic or Latino	Other races	Male	21.6158	HCV-mono infected	NA	S0	F0-F2	*1/*6	Loss of function	no_medication	190	84.9775	22.28	0.2622	26.91	0.3167	314.7	3.7033	220.5	2.5948	0.0707976	0.122041	-2.64793	-2.1034	4.44239
6	3	53	Non-Hispanic or Latino	Black or African American	Female	30.1793	Uninfected	NA	S3	F0-F2	*1/*1	Wild Type/Baseline	no_medication	40	17.89	13.11	0.7328	21.08	1.1783	182.5	10.2012	211	11.7943	0.0718356	0.0999052	-2.63337	-2.30353	2.88424
7	3	54	Non-Hispanic or Latino	Black or African American	Male	19.788	Uninfected	NA	S0	F0-F2	*1/*6	Loss of function	no_medication	185	82.7412	27.43	0.3315	44.15	0.5336	222.3	2.6867	199.9	2.416	0.123392	0.22086	-2.09239	-1.51022	4.41572
8	3	53	Hispanic or Latino	Other races	Female	38.6127	Uninfected	NA	S0	F0-F2	*1/*6	Loss of function	no_medication	100	44.725	13.4	0.2996	20.25	0.4528	219.9	4.9167	165.6	3.7026	0.0609368	0.122283	-2.79792	-2.10142	3.80053
9	3	46	Non-Hispanic or Latino	Black or African American	Male	30.5541	HCV-mono infected	NA	S3	>F2	*1/*1	Wild Type/Baseline	no_medication	40	17.89	8.61	0.4813	7.88	0.4405	91.03	5.0883	65.01	3.6339	0.0945842	0.121212	-2.35826	-2.11021	2.88424
10	3	66	Non-Hispanic or Latino	Black or African American	Female	20.3691	Uninfected	NA	S1	F0-F2	*6/*16	Loss of function	no_medication	125	55.9062	24.17	0.4323	37.01	0.662	258.2	4.6184	334.6	5.985	0.0936096	0.11061	-2.36862	-2.20175	4.02368
11	3	45	Non-Hispanic or Latino	Black or African American	Female	23.8852	Uninfected	NA	S0	F0-F2	*1/*1	Wild Type/Baseline	no_medication	90	40.2525	18.42	0.4576	20.45	0.508	120.6	2.9961	99.33	2.4677	0.152736	0.205879	-1.87904	-1.58046	3.69517
12	3	40	Non-Hispanic or Latino	Caucasian	Male	24.4097	Uninfected	NA	S1	F0-F2	*6/*6	Loss of function	no_medication	50	22.3625	8.51	0.3805	11.65	0.521	124.5	5.5674	188.2	8.4159	0.0683534	0.0619022	-2.68306	-2.7822	3.10739
13	3	57	Hispanic or Latino	Caucasian	Male	37.9707	HCV-mono infected	NA	S3	>F2	*6/*6	Loss of function	no_medication	80	35.78	7.74	0.2163	9.36	0.2616	159.6	4.4606	147.9	4.1336	0.0484962	0.063286	-3.02627	-2.76009	3.57739
14	3	58	Non-Hispanic or Latino	Black or African American	Male	29.9746	HCV-mono infected	NA	S1	>F2	*1/*5	Wild Type/Baseline	no_medication	40	17.89	6.25	0.3494	6.77	0.3784	140.3	7.8424	109.2	6.104	0.0445474	0.0619963	-3.1112	-2.78068	2.88424
15	3	59	Hispanic or Latino	Black or African American	Male	29.8341	HCV-mono infected	NA	S0	>F2	*1/*6	Loss of function	no_medication	120	53.67	8.43	0.1571	15.37	0.2864	161.8	3.0147	145.3	2.7073	0.0521014	0.105781	-2.95456	-2.24638	3.98285
16	2	57	Non-Hispanic or Latino	Black or African American	Female	29.3724	Uninfected	NA	S1	>F2	*6/*16	Loss of function	no_medication	100	44.725	19.04	0.4257	22.49	0.5029	306.1	6.844	447.4	10.0034	0.0622019	0.0502682	-2.77737	-2.99038	3.80053
17	3	59	Non-Hispanic or Latino	Black or African American	Male	26.1497	HCV-mono infected	NA	S0	F0-F2	*1/*6	Loss of function	no_medication	80	35.78	7.19	0.201	8.53	0.2384	99.46	2.7798	68.83	1.9237	0.0722904	0.123929	-2.62706	-2.08805	3.57739
18	2	32	Non-Hispanic or Latino	Caucasian	Female	23.7747	Uninfected	NA	S0	F0-F2	*1/*6	Loss of function	no_medication	140	62.615	24.01	0.3835	27.42	0.4379	198.1	3.1638	163.6	2.6128	0.121201	0.167604	-2.1103	-1.78615	4.137
19	3	66	Non-Hispanic or Latino	Black or African American	Male	22.8116	HCV-mono infected	NA	S0	F0-F2	*1/*6	Loss of function	no_medication	50	22.3625	8.01	0.3582	9.81	0.4387	126.6	5.6613	125.5	5.6121	0.0632701	0.0781673	-2.76034	-2.5489	3.10739
20	3	44	Non-Hispanic or Latino	Black or African American	Female	37.9258	HCV-mono infected	NA	S0	F0-F2	*6/*16	Loss of function	no_medication	160	71.56	25.99	0.3632	34.98	0.4888	302	4.2202	213.8	2.9877	0.0860596	0.163611	-2.45272	-1.81026	4.27054
21	3	27	Non-Hispanic or Latino	Caucasian	Female	18.8928	Uninfected	NA	S0	F0-F2	*1/*1	Wild Type/Baseline	no_medication	100	44.725	10.71	0.2395	14.03	0.3137	163.1	3.6467	165.1	3.6914	0.0656652	0.0849788	-2.72319	-2.46535	3.80053
22	3	39	Hispanic or Latino	Caucasian	Male	20.6689	Uninfected	NA	S0	>F2	*1/*1	Wild Type/Baseline	no_medication	150	67.0875	10.67	0.159	12.56	0.1872	156.2	2.3283	161.3	2.4043	0.0683099	0.0778673	-2.6837	-2.55275	4.206
23	3	62	Non-Hispanic or Latino	Black or African American	Male	29.8341	Uninfected	NA	S0	F0-F2	*1/*5	Wild Type/Baseline	no_medication	40	17.89	5.32	0.2974	8.68	0.4852	115	6.4282	108.6	6.0704	0.0462609	0.0799263	-3.07346	-2.52665	2.88424
24	2	47	Non-Hispanic or Latino	Caucasian	Male	23.0347	HCV/HIV co-infected	510	S0	F0-F2	*1/*6	Loss of function	no_medication	100	44.725	16.8	0.3756	29.63	0.6625	166.3	3.7183	163.5	3.6557	0.101022	0.181223	-2.29241	-1.70803	3.80053
25	2	59	Non-Hispanic or Latino	Black or African American	Female	33.1972	HCV-mono infected	NA	S3	>F2	*1/*6	Loss of function	no_medication	130	58.1425	14.04	0.2415	21.74	0.3739	352.2	6.0575	295.9	5.0892	0.0398637	0.0734708	-3.22229	-2.61087	4.0629
26	2	60	Non-Hispanic or Latino	Black or African American	Female	32.4848	Uninfected	NA	S1	F0-F2	*1/*6	Loss of function	no_medication	80	35.78	23.53	0.6576	41.79	1.168	355	9.9217	523.1	14.6199	0.0662817	0.0798891	-2.71384	-2.52712	3.57739
27	3	54	Non-Hispanic or Latino	Black or African American	Female	35.5406	Uninfected	NA	S3	F0-F2	*1/*1	Wild Type/Baseline	no_medication	90	40.2525	20.43	0.5075	27.46	0.6822	244.7	6.0791	217.7	5.4084	0.08349	0.126137	-2.48303	-2.07039	3.69517
28	2	37	Non-Hispanic or Latino	Caucasian	Female	36.0425	Uninfected	NA	S3	>F2	*1/*1	Wild Type/Baseline	no_medication	220	98.395	31.35	0.3186	42.6	0.4329	347.6	3.5327	243.4	2.4737	0.0901899	0.175021	-2.40584	-1.74285	4.58899
29	3	49	Non-Hispanic or Latino	Black or African American	Male	21.7972	Uninfected	NA	S0	>F2	*1/*18	Loss of function	no_medication	60	26.835	8.82	0.3287	9.09	0.3387	82.54	3.0758	61.63	2.2966	0.106857	0.147493	-2.23626	-1.91397	3.28971
30	3	61	Non-Hispanic or Latino	Black or African American	Female	26.8507	HCV-mono infected	NA	S0	>F2	*6/*6	Loss of function	no_medication	70	31.3075	10.58	0.3379	14.68	0.4689	148.3	4.7369	120.6	3.8521	0.0713419	0.121725	-2.64027	-2.10599	3.44386
31	2	61	Non-Hispanic or Latino	Black or African American	Male	28.5654	Uninfected	NA	S1	F0-F2	*1/*18	Loss of function	no_medication	155	69.3238	37.19	0.5365	47.35	0.683	428.3	6.1783	473.6	6.8317	0.0868317	0.0999789	-2.44378	-2.3028	4.23879
32	3	61	Non-Hispanic or Latino	Black or African American	Female	26.6028	Uninfected	NA	S3	F0-F2	*1/*6	Loss of function	no_medication	35	15.6538	5.35	0.3418	6.37	0.4069	124.1	7.9278	126.3	8.0684	0.0431104	0.0504355	-3.14399	-2.98706	2.75071
33	3	68	Non-Hispanic or Latino	Black or African American	Male	25.0647	HCV-mono infected	NA	S3	>F2	*1/*1	Wild Type/Baseline	no_medication	60	26.835	9.13	0.3402	9.89	0.3685	147.2	5.4854	108.8	4.0544	0.0620245	0.0909007	-2.78023	-2.39799	3.28971
34	2	58	Non-Hispanic or Latino	Black or African American	Female	33.5243	Uninfected	NA	S3	F0-F2	*1/*4	Gain function	no_medication	130	58.1425	22.65	0.3896	38.06	0.6546	326.4	5.6138	383.1	6.589	0.0693934	0.0993474	-2.66796	-2.30913	4.0629
35	3	64	Non-Hispanic or Latino	Black or African American	Male	29.0496	HCV/HIV co-infected	253	S3	F0-F2	*1/*6	Loss of function	Inducer(nelfinavir)	70	31.3075	13.3	0.4248	12.25	0.3913	133.2	4.2546	111.9	3.5742	0.0998498	0.109473	-2.30409	-2.21208	3.44386
36	2	48	Non-Hispanic or Latino	Black or African American	Female	28.5281	Uninfected	NA	S0	F0-F2	*6/*6	Loss of function	no_medication	90	40.2525	12.5	0.3105	25.75	0.6397	120.9	3.0035	171.9	4.2705	0.103391	0.149796	-2.26924	-1.89848	3.69517
37	4	41	Hispanic or Latino	Black or African American	Female	20.8031	HCV/HIV co-infected	169	S3	>F2	*1/*6	Loss of function	no_medication	90	40.2525	12.42	0.3086	16.75	0.4161	118.6	2.9464	130.3	3.2371	0.104722	0.12855	-2.25645	-2.05144	3.69517
38	4	53	Non-Hispanic or Latino	Black or African American	Male	31.5633	HCV-mono infected	NA	S0	F0-F2	*1/*1	Wild Type/Baseline	no_medication	60	26.835	25.18	0.9383	40.44	1.507	303.7	11.3173	236.2	8.8019	0.0829108	0.171211	-2.48999	-1.76486	3.28971
39	4	43	Non-Hispanic or Latino	Black or African American	Female	29.8565	HCV-mono infected	NA	S3	F0-F2	*1/*7	Wild Type/Baseline	no_medication	90	40.2525	35.23	0.8752	37.46	0.9306	408	10.136	354.9	8.8168	0.086348	0.105551	-2.44937	-2.24856	3.69517
40	4	67	Non-Hispanic or Latino	Black or African American	Male	31.133	Uninfected	NA	S3	>F2	*1/*18	Loss of function	no_medication	40	17.89	12.71	0.7105	15.65	0.8748	92.67	5.18	84.46	4.7211	0.137153	0.185295	-1.98666	-1.68581	2.88424
41	4	41	Hispanic or Latino	Other races	Male	27.2452	HCV-mono infected	NA	S3	>F2	*1/*6	Loss of function	no_medication	150	67.0875	27.97	0.4169	31.84	0.4746	265.4	3.956	219.4	3.2704	0.105388	0.145123	-2.25011	-1.93017	4.206
42	4	50	Hispanic or Latino	Black or African American	Male	23.8567	HCV-mono infected	NA	S0	F0-F2	*1/*18	Loss of function	no_medication	80	35.78	24.77	0.6923	25.81	0.7214	315.9	8.829	301.4	8.4237	0.0784109	0.0856337	-2.54579	-2.45768	3.57739
43	4	60	Hispanic or Latino	Caucasian	Female	32.2798	HCV-mono infected	NA	S0	>F2	*1/*1	Wild Type/Baseline	no_medication	240	107.34	52.86	0.4925	67.48	0.6287	227	2.1148	122.1	1.1375	0.232863	0.552662	-1.4573	-0.593009	4.676
44	4	62	Non-Hispanic or Latino	Black or African American	Male	20.7988	Uninfected	NA	S0	F0-F2	*6/*6	Loss of function	no_medication	50	22.3625	9.638	0.431	12.8	0.5724	165.4	7.3963	177.3	7.9285	0.0582709	0.072194	-2.84265	-2.6284	3.10739
45	4	67	Hispanic or Latino	Caucasian	Male	21.7407	HCV-mono infected	NA	S2	F0-F2	*4/*6	Gain function	no_medication	80	35.78	23.18	0.6478	22.22	0.621	208.8	5.8357	122.9	3.4349	0.111015	0.180797	-2.19809	-1.71038	3.57739
46	4	57	Hispanic or Latino	Other races	Female	20.0618	Uninfected	NA	S0	F0-F2	*6/*6	Loss of function	no_medication	65	29.0712	11.71	0.4028	14.21	0.4888	153.1	5.2664	124	4.2654	0.076486	0.114597	-2.57065	-2.16634	3.36975
47	5	63	Non-Hispanic or Latino	Black or African American	Female	30.9862	Uninfected	NA	NA	NA	*6/*16	Loss of function	no_medication	80	35.78	13.24	0.37	19.26	0.5383	264.8	7.4008	318.5	8.9016	0.05	0.060471	-2.99573	-2.80559	3.57739
48	5	63	Non-Hispanic or Latino	Black or African American	Male	21.1417	HCV-mono infected	NA	S0	F0-F2	*6/*16	Loss of function	no_medication	140	62.615	82.98	1.3252	112.6	1.7983	509.1	8.1306	572.4	9.1416	0.162994	0.196716	-1.81404	-1.626	4.137
49	5	67	Non-Hispanic or Latino	Black or African American	Male	20.6396	HCV-mono infected	NA	S0	F0-F2	*1/*6	Loss of function	no_medication	75	33.5438	19.89	0.593	27.12	0.8085	288.3	8.5947	303.2	9.0389	0.0689906	0.0894459	-2.67378	-2.41412	3.51285
50	5	68	Non-Hispanic or Latino	Black or African American	Male	28.055	HCV-mono infected	NA	S0	>F2	*1/*6	Loss of function	no_medication	25	11.1813	13.26	1.1859	16.48	1.4739	119.9	10.7233	96.2	8.6037	0.110592	0.17131	-2.20191	-1.76428	2.41424
51	5	59	Non-Hispanic or Latino	Black or African American	Male	21.0195	HCV-mono infected	NA	S0	>F2	*1/*1	Wild Type/Baseline	no_medication	50	22.3625	10.65	0.4762	15.37	0.6873	133.2	5.9564	132.9	5.943	0.079955	0.115651	-2.52629	-2.15718	3.10739
52	5	65	Non-Hispanic or Latino	Black or African American	Female	38.7886	Uninfected	NA	S3	F0-F2	*1/*6	Loss of function	no_medication	120	53.67	34.39	0.6408	55.25	1.0294	521.1	9.7093	562.9	10.4882	0.065995	0.0981524	-2.71818	-2.32123	3.98285
53	5	49	Non-Hispanic or Latino	Caucasian	Female	22.8603	HCV/HIV co-infected	230	S3	F0-F2	*1/*6	Loss of function	no_medication	170	76.0325	49.57	0.652	62.3	0.8194	373.8	4.9163	369.5	4.8598	0.132611	0.168606	-2.02034	-1.78019	4.33116
54	5	60	Hispanic or Latino	Other races	Female	30.8539	HCV-mono infected	NA	S3	F0-F2	*1/*7	Wild Type/Baseline	Inducer(carbamazepine)	140	62.615	64.13	1.0242	94.45	1.5084	333.6	5.3278	252.8	4.0374	0.192236	0.373616	-1.64903	-0.984528	4.137
55	5	35	Non-Hispanic or Latino	Black or African American	Female	39.8625	Uninfected	NA	S0	F0-F2	*1/*5	Wild Type/Baseline	no_medication	55	24.5987	14.31	0.5817	15.22	0.6187	149.4	6.0735	123	5.0003	0.0957831	0.12374	-2.34567	-2.08957	3.2027
56	5	29	Hispanic or Latino	Other races	Male	25.9389	Uninfected	NA	S3	F0-F2	*1/*6	Loss of function	no_medication	130	58.1425	17.31	0.2977	23.45	0.4033	218.5	3.758	320.8	5.5175	0.079222	0.0730985	-2.5355	-2.61595	4.0629
57	5	38	Hispanic or Latino	Other races	Male	32.075	Uninfected	NA	S0	F0-F2	*1/*18	Loss of function	no_medication	30	13.4175	5.891	0.4391	7.728	0.576	140.6	10.4789	197.5	14.7196	0.041899	0.0391291	-3.17249	-3.24089	2.59656
58	5	56	Hispanic or Latino	Other races	Female	35.4245	Uninfected	NA	S1	F0-F2	*1/*1	Wild Type/Baseline	no_medication	50	22.3625	11.48	0.5134	14.8	0.6618	155	6.9312	129.4	5.7865	0.0740645	0.114374	-2.60282	-2.16828	3.10739
59	3	48	Hispanic or Latino	Black or African American	Male	30.3415	Uninfected	NA	S0	F0-F2	*6/*6	Loss of function	no_medication	50	22.3625	4.63	0.207	6.616	0.2959	141.7	6.3365	186.6	8.3443	0.0326747	0.0354555	-3.42116	-3.33948	3.10739
60	3	67	Non-Hispanic or Latino	Black or African American	Male	22.5941	Uninfected	NA	S0	F0-F2	*1/*1	Wild Type/Baseline	no_medication	125	55.9062	58.32	1.0432	69.33	1.2401	412.9	7.3856	307.8	5.5056	0.141245	0.225244	-1.95726	-1.49057	4.02368
61	3	48	Non-Hispanic or Latino	Black or African American	Male	24.9586	Uninfected	NA	S0	F0-F2	*1/*6	Loss of function	no_medication	70	31.3075	12.92	0.4127	17.08	0.5456	147.3	4.7049	144.4	4.6123	0.0877122	0.118283	-2.43369	-2.13468	3.44386
62	3	55	Non-Hispanic or Latino	Black or African American	Female	20.1733	Uninfected	NA	S0	F0-F2	*1/*6	Loss of function	no_medication	200	89.45	37.29	0.4169	50.53	0.5649	359.5	4.019	279.3	3.1224	0.103727	0.180917	-2.26599	-1.70972	4.49368
63	2	62	Hispanic or Latino	Caucasian	Male	23.6724	HCV/HIV co-infected	619	S2	>F2	*1/*1	Wild Type/Baseline	no_medication	85	38.0162	11.79	0.3101	14.95	0.3933	221.5	5.8265	149.4	3.9299	0.053228	0.100067	-2.93317	-2.30192	3.63801
64	3	52	Non-Hispanic or Latino	Black or African American	Male	23.5651	Uninfected	NA	S0	F0-F2	*1/*6	Loss of function	no_medication	70	31.3075	13.68	0.437	20.53	0.6558	182.3	5.8229	186.1	5.9443	0.0750411	0.110317	-2.58972	-2.2044	3.44386
65	2	48	Non-Hispanic or Latino	Black or African American	Male	30.4066	Uninfected	NA	S3	F0-F2	*1/*18	Loss of function	no_medication	110	49.1975	7.814	0.1588	12.19	0.2478	379.3	7.7097	410.5	8.3439	0.0206011	0.0296955	-3.88241	-3.51676	3.89584
66	2	56	Non-Hispanic or Latino	Black or African American	Male	29.0496	HCV-mono infected	NA	S0	F0-F2	*6/*6	Loss of function	no_medication	70	31.3075	6.99	0.2233	9.743	0.3112	194.3	6.2062	204.8	6.5416	0.0359753	0.0475732	-3.32492	-3.04548	3.44386
67	2	59	Non-Hispanic or Latino	Black or African American	Male	21.9354	HCV/HIV co-infected	182	S0	>F2	*1/*1	Wild Type/Baseline	no_medication	60	26.835	6.177	0.2302	7.857	0.2928	127.8	4.7624	86.99	3.2417	0.0483333	0.0903207	-3.02963	-2.40439	3.28971
68	3	60	Hispanic or Latino	Caucasian	Female	36.0425	HCV-mono infected	NA	S0	F0-F2	*1/*1	Wild Type/Baseline	no_medication	100	44.725	21.85	0.4885	26.89	0.6012	257.6	5.7596	209.6	4.6864	0.0848214	0.128292	-2.46721	-2.05345	3.80053
69	3	58	Non-Hispanic or Latino	Other races	Female	25.8219	HCV-mono infected	NA	S0	>F2	*1/*6	Loss of function	no_medication	55	24.5987	11.1	0.4512	15.06	0.6122	244.9	9.9558	296.4	12.0494	0.0453246	0.0508097	-3.0939	-2.97967	3.2027
70	3	66	Non-Hispanic or Latino	Black or African American	Male	22.444	HCV-mono infected	NA	S0	>F2	*1/*1	Wild Type/Baseline	no_medication	120	53.67	69.78	1.3002	106.2	1.9788	349.3	6.5083	324.3	6.0425	0.199771	0.327475	-1.61058	-1.11634	3.98285
71	2	67	Non-Hispanic or Latino	Black or African American	Male	21.5581	HCV-mono infected	NA	S0	F0-F2	*6/*6	Loss of function	no_medication	100	44.725	27.48	0.6144	34.87	0.7797	284	6.3499	296.8	6.6361	0.0967606	0.117487	-2.33552	-2.14143	3.80053
72	3	68	Non-Hispanic or Latino	Black or African American	Male	25.6302	HCV-mono infected	NA	S0	>F2	*1/*18	Loss of function	no_medication	50	22.3625	17.31	0.7741	21.1	0.9435	373.2	16.6887	421	18.8262	0.0463826	0.0501188	-3.07083	-2.99336	3.10739
73	3	60	Non-Hispanic or Latino	Other races	Male	19.1349	HCV/HIV co-infected	818	S0	F0-F2	*1/*6	Loss of function	no_medication	30	13.4175	5.276	0.3932	7.459	0.5559	80.72	6.016	68.94	5.1381	0.0653617	0.108196	-2.72782	-2.22382	2.59656
74	3	52	Hispanic or Latino	Caucasian	Female	23.1702	Uninfected	NA	S0	F0-F2	*1/*18	Loss of function	no_medication	45	20.1262	8.496	0.4221	12.15	0.6037	90.03	4.4733	91.59	4.5508	0.0943685	0.132656	-2.36055	-2.01999	3.00202
75	3	65	Non-Hispanic or Latino	Black or African American	Male	19.9964	HCV/HIV co-infected	512	S0	>F2	*1/*6	Loss of function	Inducer(efavirenz)	60	26.835	12.26	0.4569	17.29	0.6443	170.3	6.3462	147.8	5.5077	0.0719906	0.116982	-2.63122	-2.14573	3.28971
76	3	55	Hispanic or Latino	Caucasian	Male	23.0103	HCV-mono infected	NA	S0	F0-F2	*1/*6	Loss of function	Inducer(efavirenz)	30	13.4175	4.056	0.3023	5.372	0.4004	83.91	6.2538	66.85	4.9823	0.0483375	0.080359	-3.02955	-2.52125	2.59656
77	2	59	Non-Hispanic or Latino	Black or African American	Male	21.8073	HCV-mono infected	NA	S0	F0-F2	*1/*6	Loss of function	no_medication	140	62.615	27.39	0.4374	35.34	0.5644	387.6	6.1902	444.6	7.1005	0.0706656	0.0794872	-2.6498	-2.53216	4.137
78	3	63	Hispanic or Latino	Caucasian	Female	25.4207	HCV/HIV co-infected	465	S0	>F2	*1/*7	Wild Type/Baseline	Inducer(efavirenz)	80	35.78	16.46	0.46	15.89	0.4441	236.9	6.621	155.8	4.3544	0.0694808	0.10199	-2.6667	-2.28288	3.57739
79	3	46	Hispanic or Latino	Caucasian	Male	21.4763	HCV-mono infected	NA	S0	F0-F2	*1/*6	Loss of function	no_medication	110	49.1975	39.27	0.7982	46.5	0.9452	491.3	9.9863	289.5	5.8844	0.0799308	0.160622	-2.52659	-1.8287	3.89584
80	3	42	Hispanic or Latino	Caucasian	Male	27.9765	HCV-mono infected	NA	S1	>F2	*1/*1	Wild Type/Baseline	no_medication	80	35.78	13.33	0.3726	24.32	0.6797	140.6	3.9296	139.5	3.8988	0.094808	0.174337	-2.3559	-1.74677	3.57739
81	3	62	Non-Hispanic or Latino	Black or African American	Male	23.7076	HCV/HIV co-infected	526	S0	F0-F2	*1/*6	Loss of function	no_medication	110	49.1975	27.75	0.5641	44.96	0.9139	338.1	6.8723	323.7	6.5796	0.0820763	0.138894	-2.50011	-1.97404	3.89584
82	3	48	Non-Hispanic or Latino	Black or African American	Female	22.0448	Uninfected	NA	S1	F0-F2	*1/*1	Wild Type/Baseline	no_medication	190	84.9775	2.2	0.0259	2.083	0.0245	21.4	0.2518	9.934	0.1169	0.102804	0.209684	-2.27493	-1.56215	4.44239
83	3	54	Non-Hispanic or Latino	Caucasian	Male	25.3811	HCV-mono infected	NA	S3	>F2	*1/*7	Wild Type/Baseline	no_medication	30	13.4175	48.22	3.5938	66.22	4.9353	486.6	36.2661	419.8	31.2875	0.0990958	0.157742	-2.31167	-1.8468	2.59656
84	2	48	Hispanic or Latino	Caucasian	Female	22.6529	HCV-mono infected	NA	S0	F0-F2	*1/*1	Wild Type/Baseline	no_medication	200	89.45	37.11	0.4149	34.11	0.3813	356.5	3.9855	172.2	1.9251	0.104095	0.198084	-2.26245	-1.61907	4.49368
85	2	48	Non-Hispanic or Latino	Caucasian	Female	23.3855	HCV-mono infected	NA	S1	F0-F2	*4/*6	Gain function	no_medication	130	58.1425	15.7	0.27	16.83	0.2895	212.9	3.6617	144.5	2.4853	0.0737435	0.116471	-2.60716	-2.15012	4.0629
86	2	56	Hispanic or Latino	Caucasian	Male	17.9899	HCV-mono infected	NA	S3	>F2	*1/*1	Wild Type/Baseline	no_medication	50	22.3625	7.406	0.3312	8.529	0.3814	254.2	11.3672	178.6	7.9866	0.0291345	0.0477548	-3.53583	-3.04168	3.10739
87	3	50	Hispanic or Latino	Caucasian	Male	17.1531	HCV/HIV co-infected	232	S0	F0-F2	*6/*6	Loss of function	no_medication	70	31.3075	52.8	1.6865	78.84	2.5182	645.7	20.6245	843.1	26.9296	0.0817717	0.093512	-2.50382	-2.36967	3.44386
88	4	29	Hispanic or Latino	Caucasian	Male	22.7077	HCV-mono infected	NA	S0	F0-F2	*1/*6	Loss of function	no_medication	85	38.0162	16.98	0.4467	17.95	0.4722	174.8	4.598	107.6	2.8304	0.0971396	0.166822	-2.33161	-1.79083	3.63801
89	8	50	Hispanic or Latino	Caucasian	Female	21.9247	HCV/HIV co-infected	240	S0	F0-F2	*6/*6	Loss of function	no_medication	130	58.1425	12.61	0.2169	14.21	0.2444	233.2	4.0108	162.3	2.7914	0.0540738	0.0875539	-2.91741	-2.4355	4.0629
90	8	48	Hispanic or Latino	Caucasian	Female	24.2738	HCV/HIV co-infected	644	S0	F0-F2	*1/*6	Loss of function	no_medication	140	62.615	27.8	0.444	39.72	0.6344	393.8	6.2892	384.5	6.1407	0.0705942	0.103303	-2.65081	-2.27009	4.137
91	8	61	Hispanic or Latino	Caucasian	Female	22.4627	HCV/HIV co-infected	293	S0	F0-F2	*1/*7	Wild Type/Baseline	Inducer(nelfinavir)	65	29.0712	24.78	0.8524	31.59	1.0866	373	12.8305	291.4	10.0236	0.0664343	0.108408	-2.71154	-2.22186	3.36975
92	6	62	Non-Hispanic or Latino	Black or African American	Female	29.5984	HCV/HIV co-infected	744	S3	>F2	*1/*1	Wild Type/Baseline	Inducer(nelfinavir)	110	49.1975	18.46	0.3752	28.05	0.5702	245.4	4.9881	197	4.0043	0.0752241	0.142386	-2.58728	-1.94922	3.89584
93	6	64	Non-Hispanic or Latino	Black or African American	Male	25.9389	HCV/HIV co-infected	344	S0	F0-F2	*6/*6	Loss of function	Inducer(efavirenz)	60	26.835	8.514	0.3173	11.37	0.4237	269.2	10.0317	225.1	8.3883	0.031627	0.0505109	-3.45374	-2.98557	3.28971
94	6	42	Hispanic or Latino	Caucasian	Female	22.3945	HCV/HIV co-infected	184	S0	F0-F2	*1/*7	Wild Type/Baseline	no_medication	60	26.835	38.86	1.4481	49.79	1.8554	463	17.2536	443.8	16.5381	0.0839309	0.11219	-2.47776	-2.18756	3.28971
95	6	67	Non-Hispanic or Latino	Black or African American	Male	20.9185	HCV/HIV co-infected	210	S0	F0-F2	*1/*18	Loss of function	Inducer(efavirenz)	120	53.67	27.58	0.5139	35.55	0.6624	357.3	6.6574	261.5	4.8724	0.07719	0.135946	-2.56148	-1.99549	3.98285
96	6	60	Non-Hispanic or Latino	Black or African American	Male	24.5453	HCV/HIV co-infected	1199	S0	F0-F2	*1/*1	Wild Type/Baseline	Inducer(efavirenz)	15	6.70875	0.9975	0.1487	1.3315	0.1985	39.905	5.9482	43.5	6.4841	0.0249969	0.0306092	-3.689	-3.48645	1.90341
97	5	54	Non-Hispanic or Latino	Caucasian	Female	22.9169	HCV-mono infected	NA	S0	F0-F2	*1/*7	Wild Type/Baseline	no_medication	90	40.2525	55.95	1.39	67.52	1.6774	465.4	11.562	543.8	13.5097	0.120219	0.124163	-2.11844	-2.08616	3.69517
