# Supplementary material for: Toward precision prescribing for methadone: Determinants of methadone deposition
Source: PLoS One. 2020 Apr 17;15(4):e0231467. doi: 10.1371/journal.pone.0231467 (PMC7164646; doi:10.1371/journal.pone.0231467)
Supplement: S4 File — This file contains the statistical code used in the manuscript (SAS). (SAS) [file pone.0231467.s004.sas]

/*** Input Data ***/
proc import out = b datafile = "\data\LMM_example.csv" /*Change the path of the dataset*/
 dbms=csv replace;
 getnames=yes;
 guessingrows=max;
run;

data a;
set b;
rename study_site=site exclusion_bmi_value=bmi inclusion_hcv_hivhcv_none=infection ln_R_EDDP_Metha=lnRratio ln_S_EDDP_Metha=lnSratio race_2level=race Genotype_3level= Genotype3;
run;

data tall;
set a;
var='Y1'; y=lnRratio; output;
var='Y2'; y=lnSratio; output;
keep subject var sex bmi y site infection Genotype3 medication3;


/*** Modeling--Fixed: sex, bmi, genotype, medication, genotype*medication -- Random: site, infection status nested in site ***/
proc mixed data=tall;
class var site sex infection Genotype3 medication3;
model y = var var*sex var*bmi var*Genotype3 var*medication3 var*Genotype3*medication3/noint solution outpred=pdata CL; 
random site infection(site) /type= VC solution G;
repeated var/type = un subject= subject;
title "Model-Multivariate analysis";
run;
